# Supplementary material for: Cancer proteome and metabolite changes linked to SHMT2
Source: PLoS One. 2020 Sep 9;15(9):e0237981. doi: 10.1371/journal.pone.0237981 (PMC7480864; doi:10.1371/journal.pone.0237981)
Supplement: S1 Data — (XLSX) [file pone.0237981.s002.xlsx]

## Sheet: Summary
Supplementary tables	Table information
S1	Transitions of selected metabolites for SRM analysis
S2	Ser/Gly/1-carbon metabolism related protein expression data (normalized log2 value)
S3	Proteins with significant (>4-fold over controls) biotinylation in cells expressing SHMT2-BirA*
S4	Gene ontology (GO) annotation analysis by using PANTHER classification system (http://http://pantherdb.org/tools/)
S5	SHMT2-associated proteins identified by AP-MS
S6	Proteins identified in HeLA-Ss cells or tumors by TMT analysis
S7	318 significantly changed proteins in HeLa-Ss cells with up and down expression of SHMT2 by TMT MS analysis
S8	241 significantly changed proteins in HeLa-Ss tumors with up and down expression of SHMT2 by TMT MS analysis
S9	27 significantly changed proteins common to HeLa-Ss cells and tumors by TMT MS analyisis
S10	Webgestalt overrepresentation enrichment analysis (ORA) of significantly changed proteins as a function of SHMT2 expression
S11	Expression electron transport chain (ETC) proteins common to HeLa-Ss cells and tumors by TMT MS analysis
S12	Comparison of metabolites involving in Ser/Gly related pathways for in vitro HeLa-Ss cells with alternated SHMT2 expressions
S13	Measurement of glycine by SRM from in vitro HeLa-Ss cells.
S14	Measurement of metabolites by SRM from in vivo HeLa-Ss tumors
S15	Measurement of glycine by SRM from in vivo HeLa-Ss tumors.

## Sheet: S1
Table S1. Tansitions of selected metabolites for SRM
Parent	fragment	CE	Metabolite/annotation
RPLC
76.074	30	20	GLYCINE|C00037|56-40-6|Pos|76.074_30
90.1006	44.1	20	L-ALANINE|C01401|56-41-7|Pos|90.101_44.1
102.111	56.1	10	1-AMINOCYCLOPROPANE-1-CARBOXYLATE|C01234|22059-21-8|Pos|102.111_56.1
105.178	60.1	17	CHOLINE|C00114|62-49-7|Pos|105.178_60.1
106.1	88.2	6	L-SERINE|C00716|56-45-1|Pos|106.1_88.2
114.125	44	16	CREATININE|C00791|60-27-5|Pos|114.125_44
116.138	70.1	15	L-PROLINE|C16435|147-85-3|Pos|116.138_70.1
118.114	101.1	5	GUANIDINOACETATE|C00581|352-97-6|Pos|118.114_101.1
121.114	77.1	12	BENZOATE|C00180|532-32-1|Neg|121.114_77.1
126.154	108	5	TAURINE|C00245|107-35-7|Pos|126.154_108
130.121	84.1	6	5-OXO-L-PROLINE|C01879|98-79-3|Pos|130.121_84.1
131.107	87.2	14	GLUTARATE|C00489|110-94-1|Neg|131.107_87.2
132.18	86.2	8	LEUCINE|C16439|328-39-2|Pos|132.18_86.2
133.125	87.1	10	L-ASPARAGINE|C16438|70-47-3|Pos|133.125_87.1
141.039	123.1	5	ACETYL PHOSPHATE|C00227|94249-01-1|Pos|141.039_123.1
145.091	101	8	ALPHA-KETOGLUTARIC ACID|C00026|22202-68-2|Neg|145.091_101
146.253	87.1	13	SPERMIDINE|C00315|124-20-9|Pos|146.253_87.1
147.152	84.1	16	L-GLUTAMINE|C00303|56-85-9|Pos|147.152_84.1
149.079	87.1	14	(S.S)-TARTARIC ACID|C01534|147-71-7|Neg|149.079_87.1
150.219	133.1	6	L-METHIONINE|C01733|63-68-3|Pos|150.219_133.1
153.118	110.1	15	XANTHINE|C00385|69-89-6|Pos|153.118_110.1
156.162	110.1	13	L-HISTIDINE|C00135|71-00-1|Pos|156.162_110.1
161.223	144.1	11	TRYPTAMINE|C00398|61-54-1|Pos|161.223_144.1
162.206	103.1	16	L-CARNITINE|C00318|6645-46-1|Pos|162.206_103.1
166.197	120.1	13	L-PHENYLALANINE|C02057|63-91-2|Pos|166.197_120.1
168.169	150.1	12	PYRIDOXAL|C00250|65-22-5|Pos|168.169_150.1
169.118	151.1	5	URATE|C00366|69-93-2|Pos|169.118_151.1
175.208	70.1	22	L-ARGININE|C00062|1119-34-2|Pos|175.208_70.1
178.165	134.1	14	HIPPURATE|C01586|495-69-2|Neg|178.165_134.1
179.148	59	17	ALPHA-D-GLUCOSE|C00293|492-62-6|Neg|179.148_59
182.196	136	14	L-TYROSINE|C01536|60-18-4|Pos|182.196_136
184.065	97	14	O-PHOSPHO-L-SERINE|CA1388|407-41-0|Neg|184.065_97
187.214	125.1	16	AZELAIC ACID|C08261|123-99-9|Neg|187.214_125.1
192.255	144.1	7	N-ACETYL-DL-METHIONINE|CA1210|1115-47-5|Pos|192.255_144.1
195.148	129	15	D-GLUCONATE|C00257|527-07-1|Neg|195.148_129
204.243	85	19	O-ACETYL-L-CARNITINE|C02571|5080-50-2|Pos|204.243_85
205.233	188.1	5	L-TRYPTOPHAN|C00806|73-22-3|Pos|205.233_188.1
209.221	146.1	16	L-KYNURENINE|C01718|343-65-7|Pos|209.221_146.1
218.16	85	20	AcylCarnitine-218.16_Propionylcarnitine
220.199	74.1	19	O-SUCCINYL-L-HOMOSERINE|C01118|1492-23-5|Pos|220.199_74.1
221.232	162.1	17	5-HYDROXY-L-TRYPTOPHAN|C01017|895096|Pos|221.232_162.1
223.269	88	38	L-CYSTATHIONINE|C00542|56-88-2|Pos|223.269_88
227.24	110.1	36	CARNOSINE|C00386|305-84-0|Pos|227.24_110.1
229.102	79	44	D-RIBOSE 5-PHOSPHATE|C00117|18265-46-8|Neg|229.102_79
232.16	85	20	AcylCarnitine-232.16_Isobutyryl or butyryl carnitine
243.194	200.1	14	URIDINE|C00299|58-96-8|Neg|243.194_200.1
245.254	203.1	16	N-ACETYL-D-TRYPTOPHAN|C03137|138798|Neg|245.254_203.1
246.12	85	20	AcylCarnitine-246.12_2-methylbutyroylcarnitine
260.12	85	20	AcylCarnitine-260.12_Hexanoylcarnitine
284.248	152.1	17	GUANOSINE|C00387|118-00-3|Pos|284.248_152.1
288.1	85	20	AcylCarnitine-288.1_Octanoylcarnitine
299.3	85	20	Pristanic Acid
302.515	284.3	11	SPHINGANINE|C00836|764-22-7|Pos|302.515_284.3
308.331	76.1	26	GLUTATHIONE|C00051|70-18-8|Pos|308.331_76.1
339.219	110	25	5-AMINOIMIDAZOLE-4-CARBOXAMIDE-1-BETA-D-RIBOFURANOSYL 5'-MONOPHOSPHATE_AICAR|C04677|3031-94-5|Pos|339.219_110
442.405	295	12	FOLIC ACID|C00504|59-30-3|Pos|442.405_295
HILIC
347.199	79	13.3	INOSINE 5'-MONOPHOSPHATE|C00130|352195-40-5|Neg|347.199_79
150.219	133.1	7.4	L-METHIONINE|C01733|63-68-3|Pos|150.219_133.1
90.1006	44.1	5.6	L-ALANINE|C01401|56-41-7|Pos|90.101_44.1
148.137	84.1	7.3	L-GLUTAMIC ACID|C00302|56-86-0|Pos|148.137_84.1
136.129	92	7	4-AMINOBENZOATE|C00568|150-13-0|Neg|136.129_92
147.152	84.1	7.3	L-GLUTAMINE|C00303|56-85-9|Pos|147.152_84.1
182.196	136	8.4	L-TYROSINE|C01536|60-18-4|Pos|182.196_136
133.125	87.1	6.9	L-ASPARAGINE|C16438|70-47-3|Pos|133.125_87.1
133.168	91.1	6.9	D-ORNITHINE|C00515|16682-12-5|Pos|133.168_91.1
306.316	74.1	12.1	GLUTATHIONE|C00051|70-18-8|Neg|306.316_74.1
87.0547	43.1	5.5	PYRUVATE|C00022|127-17-3|Neg|87.055_43.1
145.091	101	7.3	ALPHA-KETOGLUTARIC ACID|C00026|22202-68-2|Neg|145.091_101
339.108	241.1	13.1	FRUCTOSE 1.6-BIPHOSPHATE|C00354|488-69-7|Neg|339.108_241.1
362.213	79	13.8	GUANOSINE 5'-MONOPHOSPHATE|C00144|1333479|Neg|362.213_79
191.116	111.1	8.6	CITRATE|C00158|77-92-9|Neg|191.116_111.1
89.0705	71	5.6	(S)-LACTATE|C01432|79-33-4|Neg|89.071_71
346.214	79	13.3	ADENOSINE 5'-MONOPHOSPHATE|C00020|4578-31-8|Neg|346.214_79
167.035	79	7.9	PHOSPHO(ENOL)PYRUVIC ACID|C00074|5541-93-5|Neg|167.035_79
446.437	166.1	16.3	TETRAHYDROFOLATE|C00101|135-16-0|Pos|446.437_166.1
179.148	59	8.3	ALPHA-D-GLUCOSE|C00293|492-62-6|Neg|179.148_59
227.24	110.1	9.7	CARNOSINE|C00386|305-84-0|Pos|227.24_110.1
191.116	173	8.6	ISOCITRIC ACID|C00311|1637-73-6|Neg|191.116_111.1
259.128	79	10.7	D-GLUCOSE-6-PHOSPHATE|C00092|54010-71-8|Neg|259.128_79
744.412	136	25.2	BETA-NICOTINAMIDE ADENINE DINUCLEOTIDE PHOSPHATE|C00006|698999-85-8|Pos|744.412_136
184.065	97	8.4	O-PHOSPHO-L-SERINE|CA1388|407-41-0|Neg|184.065_97
185.05	97	8.5	D-(-)-3-PHOSPHOGLYCERIC ACID|C00597|80731-10-8|Neg|185.05_97
337.204	79	13	5-AMINOIMIDAZOLE-4-CARBOXAMIDE-1-BETA-D-RIBOFURANOSYL 5'-MONOPHOSPHATE_AICAR|C04677|3031-94-5|Neg|337.204_79
171.066	79	8	SN-GLYCEROL 3-PHOSPHATE|C00093|29849-82-9|Neg|171.066_79
229.102	79	9.8	D-RIBOSE 5-PHOSPHATE|C00117|18265-46-8|Neg|229.102_79
105.178	60.1	6.1	CHOLINE|C00114|62-49-7|Pos|105.178_60.1
131.107	87.2	6.8	GLUTARATE|C00489|110-94-1|Neg|131.107_87.2
237.297	80	10	HEPES||7365-45-9|Neg|237.297_80
191.116	87	8.6	CITRATE|C00158|77-92-9|Neg|191.116_87

## Sheet: S2
Table S2. Ser/Gly/1-carbon metabolism related protein expression data (normalized log2 value)
				Normal lung tissuea											Primary lung tumor a											PDX a											LPC43b			HCC827b
Gene	Swissprot ID	Entrez ID	Protein names	NA10	NA2	NA5	NA6c	NA7	NA8	NA9	NS1	NS3	NS6	NS8	TA10	TA2	TA5	TA6c	TA7	TA8	TA9	TS1	TS3	TS6	TS8	XA10	XA2	XA5	XA6c	XA7	XA8	XA9	XS1	XS3	XS6	XS8	exp1	exp2	exp3	exp1	exp2	exp3
PHGDH	O43175	26227	D-3-phosphoglycerate dehydrogenase	21.565	20.5262	21.083	20.5064	19.4866	20.1464	18.9458	23.9943	21.5321	17.3878	20.7125	21.7168	20.8402	24.1967	19.553	19.5384	20.7025	22.3481	24.7398	23.4511	26.0169	23.4923	23.0435	19.7467	21.0441	18.1941	16.3625	24.944	23.2565	23.987	23.9464	26.9895	25.5149	#NUM!	#NUM!	#NUM!	23.7134	22.3579	23.5423
PSAT1	Q9Y617	29968	Phosphoserine aminotransferase	16.4443	16.6342	17.2016	16.29	17.6199	16.511	16.6128	19.4472	15.7071	15.2839	17.9715	17.5722	17.6571	23.4862	17.2087	19.8289	19.4681	20.1729	20.4773	21.823	18.4816	20.5861	17.8456	18.1096	20.5581	19.6614	22.3513	20.5735	21.6268	19.0559	22.0464	20.6718	23.4485	23.7431	23.1492	24.3006	24.7845	24.003	23.9093
GLS	O94925	2744	Glutaminase kidney isoform, mitochondrial	16.6675	19.6683	18.4421	18.4825	16.8915	15.0354	17.962	16.285	18.0167	14.9773	17.9466	16.9673	16.2475	16.4521	19.4115	18.2865	16.4982	17.8928	17.0946	18.5702	14.4796	18.0417	16.9981	17.3811	19.149	19.0812	20.9602	16.3246	15.8096	16.0726	18.708	17.3197	16.0816	21.1254	20.357	22.4294	#NUM!	18.4332	#NUM!
ASNS	P08243	440	Asparagine synthetase [glutamine-hydrolyzing];Asparagine synthetase	16.3217	17.1832	16.7468	17.5382	16.3533	16.0177	16.0509	19.3617	17.3232	15.0303	18.1841	16.9375	18.9283	23.2419	16.8043	17.5933	21.3058	20.5615	21.0883	18.9043	16.1384	18.0824	18.0679	21.8466	18.0469	18.8221	18.6256	22.1807	18.9842	18.4612	20.3303	17.7074	19.9877	23.9153	23.7427	24.1863	23.2791	22.7206	23.316
PSPH	P78330	5723	Phosphoserine phosphatase	17.3617	17.8912	17.4123	16.7746	15.1798	16.3206	15.9998	16.1104	16.8798	15.4324	16.2263	16.7081	15.2759	16.1518	15.4745	16.0086	15.1557	17.7998	16.8896	24.6279	16.0962	15.5279	15.6756	15.9955	16.2727	15.7874	15.9965	17.2174	19.2899	15.342	23.2903	16.9186	16.7921	21.0741	21.2357	22.03	22.2893	21.6716	21.705
CBS	P35520	875	Cystathionine beta-synthase	16.0737	18.5916	17.5868	17.8356	17.6678	15.9937	16.7559	16.4706	15.2033	16.5084	17.0368	16.306	18.2428	17.3085	17.3706	17.8208	18.1768	18.9682	17.0828	19.1592	15.4603	18.2561	16.7098	17.9114	17.2857	16.7325	21.3448	20.5444	19.4666	15.9778	16.7962	18.9843	18.8161	#NUM!	#NUM!	#NUM!	20.7907	20.864	20.9075
PTDSS1	P48651	9791	Phosphatidylserine synthase 1	16.6405	18.4081	18.93	16.1196	16.5167	16.3935	15.4455	16.987	17.0313	15.1642	17.6748	17.4799	18.2309	18.2825	18.4549	17.4264	16.3156	15.7379	18.5205	18.1158	17.1186	17.7023	18.4659	18.2029	16.1752	18.08	17.4675	17.1537	16.7321	15.2716	17.2977	17.8781	18.8394	-0.39835	17.4982	19.3566	#NUM!	#NUM!	#NUM!
SHMT2	P34897	6472	Serine hydroxymethyltransferase, mitochondrial;Serine hydroxymethyltransferase	19.3309	20.1777	20.6277	20.5349	18.5277	18.7431	20.3583	22.642	20.3747	18.1174	19.8028	24.1344	22.9079	24.5527	25.8813	23.412	23.931	22.6427	23.927	23.5721	23.4567	22.9065	23.4655	24.645	23.7026	26.3652	23.9695	25.2306	23.9111	22.4297	25.8048	24.6019	24.2147	28.6244	27.6796	29.2428	25.6469	25.2839	25.1553
SHMT1	P34896	6470	Serine hydroxymethyltransferase, cytosolic;Serine hydroxymethyltransferase	16.3162	18.0427	16.8539	19.2509	15.9482	16.201	16.0523	19.9035	18.9929	15.8826	19.8662	18.1179	19.4678	19.5913	19.1525	17.6826	19.5152	17.5159	18.9314	18.4125	18.0398	15.296	17.8263	18.1408	16.3597	19.2149	19.4062	17.2771	19.7278	17.9946	21.1744	17.5252	19.2648	21.1179	20.2741	22.3017	22.4007	21.6916	21.6639
MTHFD1	P11586	4522	C-1-tetrahydrofolate synthase, cytoplasmic;Methylenetetrahydrofolate dehydrogenase;Methenyltetrahydrofolate cyclohydrolase;Formyltetrahydrofolate synthetase	22.2106	23.0611	22.7722	22.6533	21.5059	21.8841	22.8441	23.82	22.7403	21.2493	22.7367	23.7828	24.2471	25.1063	24.3154	23.5719	23.7316	25.3561	24.0197	24.3585	23.2339	22.9172	23.7659	25.0558	24.3984	25.0956	22.0804	24.3226	24.5892	22.5354	24.7746	23.8661	24.3308	26.9749	25.7019	27.7487	26.2742	25.7382	25.3076
MTHFD1L	Q6UB35	25902	Monofunctional C1-tetrahydrofolate synthase, mitochondrial	17.2105	17.6404	16.7657	17.8524	15.1006	16.6696	15.4323	17.3347	16.9952	14.9793	16.4559	18.6223	18.0394	22.1871	19.1917	18.0975	19.017	20.9714	16.5951	21.1193	16.6791	18.1936	21.0713	20.2271	19.3665	19.1438	18.5009	22.1704	18.8711	17.0699	21.0331	17.7296	19.397	19.9563	#NUM!	21.3685	20.9301	20.3863	19.0492
MTHFD2	P13995	10797	Bifunctional methylenetetrahydrofolate dehydrogenase/cyclohydrolase, mitochondrial;NAD-dependent methylenetetrahydrofolate dehydrogenase;Methenyltetrahydrofolate cyclohydrolase	16.2636	18.1854	17.0133	15.8998	17.0755	16.6767	16.6744	17.3605	17.5238	14.4503	17.9487	18.6316	18.5454	20.1074	18.6076	18.883	18.9817	20.1953	20.0247	18.0901	16.4088	18.7419	19.7081	20.5713	19.1257	17.1257	18.5698	21.6437	20.1998	18.2039	19.9828	16.4745	20.4574	20.9578	20.288	21.5627	21.877	21.7903	20.9837
GCSH	P23434	2653	Glycine cleavage system H protein, mitochondrial	16.6532	17.6955	16.3858	16.6765	15.9841	16.8896	16.2701	20.0888	18.2813	15.225	15.6208	19.4431	18.8432	21.4846	19.4277	15.5169	20.658	21.3583	18.7515	20.1502	19.2635	19.3109	18.7968	19.0603	21.5767	19.4045	18.1026	21.8398	20.1765	16.4231	21.2346	23.3553	21.1747	21.0308	19.6643	22.2984	22.6287	21.967	21.4024
HIST2H3A	Q71DI3	126961	Histone H3.2;Histone H3.1t	27.5442	27.5442	27.5442	27.5442	27.5442	27.5442	27.5442	27.5442	27.5442	27.5442	27.5442	27.5442	27.5442	27.5442	27.5442	27.5442	27.5442	27.5442	27.5442	27.5442	27.5442	27.5442	27.5442	27.5442	27.5442	27.5442	27.5442	27.5442	27.5442	27.5442	27.5442	27.5442	27.5442	27.5442	27.5442	27.5442	27.5442	27.5442	27.5442
a: MS result from Li et al. 2014, Ref 9
b: MS result from Wei et al. 2015, Ref 25
c: Patient-matched normal tissue (NA6), primary (TA6) and PDX tumor (XA6); LPC43 line derived from XA6

## Sheet: S3
Table S3. Proteins with significant (>4-fold over controls) biotinylation in cells expressing SHMT2-BirA*
Gene names	Protein names	SHMT2 Association Rank	Log2 (SHMT2 /Cont)	Log2 (SHMT2 /CHCHD2)	MS/MS Count	Mol. weight [kDa]	PEP (posterior error probability)	Intensity	Cont-BA1	Cont-BA2	Cont-BirA3	CHCHD2-BA1	CHCHD2-BA2	CHCHD2-BirA3	SHMT2-BA1	SHMT2-BA2	SHMT2-BirA3	welch Significant SHMT2-Cont	welch Significant SHMT2-CHCHD2	PEP	Intensity	MS/MS Count	Mol. weight [kDa]	-Log welch p value SHMT2-Cont	welch Difference SHMT2-Cont	-Log welch p valueSHMT2-CHCHD2	welch Difference SHMT2-CHCHD2	Protein IDs	Majority protein IDs
SHMT2	Serine hydroxymethyltransferase, mitochondrial;Serine hydroxymethyltransferase	0	14.2418	11.4006	891	53.454	0	154080000000	20.6951	22.8778	22.7863	21.0927	22.5272	31.2627	36.0421	37.1878	35.8546	+	+	0	154080000000	891	53.454	2.4757	14.2418	1.15024	11.4006	P34897-3;P34897;P34897-2;B4DLV4;H0YIZ0;G3V5L0;G3V4W5;G3V540;G3V2W0;G3V241;G3V3Y8;G3V4T0;G3V4X0;G3V2E4;G3V2Y1;G3V3C6	P34897-3;P34897;P34897-2;B4DLV4;H0YIZ0
ACOT2	Acyl-coenzyme A thioesterase 2, mitochondrial	1	12.4172	10.7306	552	53.218	0	124830000000	25.6619	21.7179	23.149	24.4694	22.4977	28.6216	37.1022	36.4273	34.251	+	+	0	124830000000	552	53.218	1.88095	12.4172	1.48141	10.7306	P49753;B3KSA0;P49753-2;Q8N9L9	P49753
ACOT1	Acyl-coenzyme A thioesterase 1	2	10.7298	9.07306	43	46.277	0	14467000000	20.8848	22.1701	22.5002	22.079	22.8088	25.6376	33.3006	34.2165	30.2275	+	+	0	14467000000	43	46.277	1.84071	10.7298	1.51531	9.07306	Q86TX2;G3V4F2	Q86TX2;G3V4F2
HSPE1	10 kDa heat shock protein, mitochondrial	3	10.7149	8.81433	207	10.932	0	22025000000	22.3457	22.4808	22.4228	22.9809	24.1156	25.8545	33.8895	35.0498	30.4547	+	+	0	22025000000	207	10.932	1.79078	10.7149	1.49633	8.81433	P61604;B8ZZL8;B8ZZ54	P61604;B8ZZL8
NDUFV3	NADH dehydrogenase [ubiquinone] flavoprotein 3, mitochondrial	4	10.2581	8.07086	202	50.983	0	9483000000	20.2247	23.6572	22.8779	22.2133	23.8735	27.2348	32.7478	32.63	32.1564	+	+	0	9483000000	202	50.983	1.98285	10.2581	1.49008	8.07086	P56181-2;P56181	P56181-2
LETM1	LETM1 and EF-hand domain-containing protein 1, mitochondrial	5	9.89785	8.14399	135	83.353	0	6172700000	20.5529	23.456	21.9544	21.4214	23.4131	26.3904	32.143	32.3417	31.1722	+	+	0	6172700000	135	83.353	2.07586	9.89785	1.49739	8.14399	O95202;O95202-2;O95202-3;Q2VYF4-4;Q2VYF4-3;E9PMA4;Q2VYF4-2;Q2VYF4	O95202
NDUFAF2	Mimitin, mitochondrial	6	9.45106	7.73033	133	19.856	0	6270300000	21.2318	23.5923	22.4816	22.3305	22.9932	27.1442	32.4458	31.9307	31.2824	+	+	0	6270300000	133	19.856	2.19312	9.45106	1.42447	7.73033	Q8N183;D6RA56;H0YA50	Q8N183
NNT	NAD(P) transhydrogenase, mitochondrial	7	9.29403	6.26237	128	113.89	0	3455500000	20.3944	21.9704	22.3075	21.8737	23.8076	28.0861	31.2802	30.7113	30.563	+	+	0	3455500000	128	113.89	2.34234	9.29403	1.11255	6.26237	Q13423;E9PCX7;D6RAI5;D6RHU2;H0Y8P5;D6RCR6	Q13423;E9PCX7
AFG3L2	AFG3-like protein 2	8	8.94718	8.17919	140	88.583	0	3559000000	20.664	22.3077	22.9712	20.9543	23.9414	23.3512	31.6264	31.4842	29.6738	+	+	0	3559000000	140	88.583	1.97319	8.94718	1.74754	8.17919	Q9Y4W6;K7EP56	Q9Y4W6
MDH2	Malate dehydrogenase, mitochondrial;Malate dehydrogenase	9	8.26673	6.96755	71	35.503	3.87e-252	2302000000	19.481	22.7331	24.255	20.701	24.097	25.5687	30.4731	30.921	29.8753	+	+	3.87e-252	2302000000	71	35.503	1.53707	8.26673	1.37785	6.96755	P40926;G3XAL0;P40926-2	P40926;G3XAL0;P40926-2
TACO1	Translational activator of cytochrome c oxidase 1	10	8.25673	6.89159	59	32.477	7.0333e-296	2626700000	20.7751	22.8337	22.4382	21.999	22.6294	25.5139	31.2218	29.2039	30.3915	+	+	7.0333e-296	2626700000	59	32.477	1.97103	8.25673	1.51682	6.89159	Q9BSH4	Q9BSH4
IARS2	Isoleucine--tRNA ligase, mitochondrial	11	8.05114	6.97553	116	113.79	0	3361900000	22.5899	22.326	23.4736	23.5739	23.3943	24.6481	31.568	30.3904	30.5845	+	+	0	3361900000	116	113.79	2.41063	8.05114	2.23446	6.97553	Q9NSE4;F6SBX2	Q9NSE4;F6SBX2
HINT2	Histidine triad nucleotide-binding protein 2, mitochondrial	12	8.00492	6.79567	33	17.162	4.0068e-95	2267400000	20.1862	23.2302	23.0635	21.2909	22.8398	25.9768	31.2025	29.6034	29.6887	+	+	4.0068e-95	2267400000	33	17.162	1.72363	8.00492	1.35743	6.79567	Q9BX68	Q9BX68
PYCR1	Pyrroline-5-carboxylate reductase 1, mitochondrial;Pyrroline-5-carboxylate reductase	13	7.99657	7.24285	50	33.36	2.4889e-269	2046100000	21.3251	23.7711	21.4036	21.5841	23.1379	24.039	30.8165	29.7373	29.9358	+	+	2.4889e-269	2046100000	50	33.36	1.93597	7.99657	1.93228	7.24285	P32322;E2QRB3;P32322-3;P32322-2;J3KQ22;J3QL24;J3QLK9;J3QL32;J3QR88;J3QL23;J3QKT4;J3KTA8;J3QKT3;J3QRZ0;J3KSA9	P32322;E2QRB3;P32322-3;P32322-2;J3KQ22;J3QL24
NFS1	Cysteine desulfurase, mitochondrial	14	7.61053	6.43302	72	44.017	1.7171e-252	1744100000	20.7101	23.5445	22.5216	21.6964	22.7451	25.8673	31.0948	29.7994	28.7137	+	+	1.7171e-252	1744100000	72	44.017	1.71103	7.61053	1.33739	6.43302	Q9Y697-2;Q9Y697;Q9Y697-3;B4DNL7;F2Z2E7;A2A2M1;F8WER8;F8WB23;Q8WV90;H7C0I5;H0YGN5	Q9Y697-2;Q9Y697;Q9Y697-3;B4DNL7;F2Z2E7
GTPBP10	GTP-binding protein 10	15	7.40369	6.79792	73	42.932	2.8113e-258	1460200000	20.4634	22.2522	23.1915	22.4416	22.7644	22.5184	30.8066	28.601	28.7105	+	+	2.8113e-258	1460200000	73	42.932	1.68968	7.40369	1.95231	6.79792	A4D1E9;A4D1E9-2;C9JEQ8;C9J8R7;C9JNI1;F8WBB5;A4D1E9-3;F8WBY0;F8WCN4	A4D1E9;A4D1E9-2;C9JEQ8;C9J8R7;C9JNI1
HSD17B10	3-hydroxyacyl-CoA dehydrogenase type-2	16	7.39304	5.7447	92	26.923	0	4037900000	24.6396	23.4746	22.7291	24.7661	23.9882	27.034	31.6027	31.3941	30.0256	+	+	0	4037900000	92	26.923	2.00094	7.39304	1.50605	5.7447	Q99714;Q99714-2;Q5H928	Q99714;Q99714-2;Q5H928
SUCLA2	Succinyl-CoA ligase [ADP-forming] subunit beta, mitochondrial	17	7.35896	5.2197	51	43.841	3.2252e-157	1283300000	20.6253	21.7809	22.7966	21.9162	24.8905	24.8139	30.4814	29.6575	27.1407	+	+	3.2252e-157	1283300000	51	43.841	1.60304	7.35896	1.18548	5.2197	F5GXC8;Q9P2R7-2;Q9P2R7;Q5T9Q5;F5H5G8;Q5T9Q8	F5GXC8;Q9P2R7-2;Q9P2R7;Q5T9Q5;F5H5G8
ECH1	Delta(3,5)-Delta(2,4)-dienoyl-CoA isomerase, mitochondrial	18	7.27934	6.5853	33	35.816	4.3517e-193	957890000	21.1805	21.7059	22.779	22.6853	23.5255	21.5367	29.3116	29.8926	28.2993	+	+	4.3517e-193	957890000	33	35.816	2.08805	7.27934	1.90574	6.5853	Q13011;M0R248;M0QZW4	Q13011;M0R248
ALDH1L2	Mitochondrial 10-formyltetrahydrofolate dehydrogenase	19	7.25422	6.08777	66	101.74	3.4476e-235	1364600000	20.5162	23.4738	21.7527	21.2354	23.0977	24.909	30.6242	28.1585	28.7228	+	+	3.4476e-235	1364600000	66	101.74	1.62564	7.25422	1.37173	6.08777	Q3SY69;Q3SY69-3;Q3SY69-2;H0YHN9;REV__H0YLH9;REV__Q14005-3;REV__H3BVH5;REV__Q14005-2;REV__Q14005	Q3SY69
GLS	Glutaminase kidney isoform, mitochondrial	20	7.21776	6.85846	65	65.459	0	2291900000	22.8721	22.8825	22.3911	22.3814	22.8936	23.9486	31.3985	28.5368	29.8636	+	+	0	2291900000	65	65.459	1.87437	7.21776	1.7321	6.85846	O94925-3;B8ZZA8;B8ZZC5	O94925-3
GATM	Glycine amidinotransferase, mitochondrial	21	7.21057	6.74772	51	44.883	6.8935e-283	1347700000	20.2609	23.6145	23.3369	22.1767	24.0498	22.3744	30.3363	29.6434	28.8643	+	+	6.8935e-283	1347700000	51	44.883	1.60665	7.21057	1.93851	6.74772	P50440-2;P50440;P50440-3;H0YMX4;H0YKW9;H0YN43;H0YLC6	P50440-2;P50440;P50440-3
SDHA	Succinate dehydrogenase [ubiquinone] flavoprotein subunit, mitochondrial	22	7.14215	6.55069	86	72.691	0	2432200000	22.2242	22.1983	24.5193	21.6407	23.8351	25.2404	31.3962	30.5881	28.384	+	+	0	2432200000	86	72.691	1.57832	7.14215	1.37997	6.55069	P31040;P31040-2;D6RFM5;P31040-3;H0Y8X1	P31040;P31040-2;D6RFM5;P31040-3
TRMT10C	Mitochondrial ribonuclease P protein 1	23	6.94394	5.40035	85	47.346	0	3334300000	21.9926	22.8805	22.7845	23.1019	24.1934	24.993	32.3773	27.3246	28.7875	+	+	0	3334300000	85	47.346	1.34562	6.94394	1.11062	5.40035	Q7L0Y3;C9JVB6	Q7L0Y3;C9JVB6
ACAD9	Acyl-CoA dehydrogenase family member 9, mitochondrial	24	6.91869	5.63046	65	68.76	3.1338e-224	1440000000	22.0104	22.9222	21.8289	21.8717	23.8851	24.8694	30.2506	27.6389	29.6282	+	+	3.1338e-224	1440000000	65	68.76	1.82377	6.91869	1.38303	5.63046	Q9H845;H0Y8Z9;D6RCD8;D6RGK6;D6RJA8;D6RDK9;D6R9Z3	Q9H845;H0Y8Z9
NDUFS3	NADH dehydrogenase [ubiquinone] iron-sulfur protein 3, mitochondrial	25	6.83249	5.68564	43	30.241	3.259e-165	895190000	21.1111	22.3157	21.8534	21.8076	22.8699	24.0433	30.2224	28.5655	26.9898	+	+	3.259e-165	895190000	43	30.241	1.68534	6.83249	1.42474	5.68564	O75489;B4DFM8;E9PS48;G3V194;E9PKL8	O75489
GLUD1;GLUD2	Glutamate dehydrogenase 1, mitochondrial;Glutamate dehydrogenase;Glutamate dehydrogenase 2, mitochondrial	26	6.75052	7.03836	79	61.397	1.9116e-267	2382200000	24.6651	23.285	22.862	21.1191	23.3313	25.4982	30.3483	31.122	29.5934	+	+	1.9116e-267	2382200000	79	61.397	1.97444	6.75052	1.46422	7.03836	P00367;B4DGN5;B3KV55;P49448	P00367;B4DGN5;B3KV55;P49448
ETFB	Electron transfer flavoprotein subunit beta	27	6.71673	5.5756	63	27.843	3.9076e-196	1587800000	21.7455	22.7557	23.6191	22.803	24.0848	24.6559	29.7726	31.0643	27.4336	+	+	3.9076e-196	1587800000	63	27.843	1.52134	6.71673	1.36627	5.5756	P38117;P38117-2;M0QY67	P38117;P38117-2;M0QY67
TIMM44	Mitochondrial import inner membrane translocase subunit TIM44	28	6.63318	5.46233	59	51.355	3.2723e-192	807910000	20.6495	23.555	22.8239	21.8744	23.0392	25.6274	29.3706	28.9636	28.5938	+	+	3.2723e-192	807910000	59	51.355	1.74587	6.63318	1.39432	5.46233	O43615;M0QXU7;M0R301;M0QXM9;M0R124	O43615;M0QXU7
ISCU	Iron-sulfur cluster assembly enzyme ISCU, mitochondrial	29	6.6202	6.69993	31	17.999	2.8583e-53	697840000	20.1594	22.3147	22.9413	20.9054	22.6547	21.6162	29.4493	27.5247	28.3021	+	+	2.8583e-53	697840000	31	17.999	1.64706	6.6202	1.90412	6.69993	Q9H1K1;F5H5N2;B4DNC9;B3KQ30;Q9H1K1-2;B1P7G3	Q9H1K1;F5H5N2;B4DNC9;B3KQ30;Q9H1K1-2;B1P7G3
UQCRB	Cytochrome b-c1 complex subunit 7	30	6.60847	6.23751	25	13.53	5.776e-54	403030000	19.251	23.5107	21.7508	20.4785	23.9841	21.1628	28.0841	28.3722	27.8817	+	+	5.776e-54	403030000	25	13.53	1.47291	6.60847	1.54047	6.23751	P14927;P14927-2;B7Z2R2	P14927;P14927-2;B7Z2R2
PPA2	Inorganic pyrophosphatase 2, mitochondrial	31	6.51817	6.16939	70	37.92	4.3077e-244	2888000000	23.6661	22.2158	23.2733	22.9232	22.4135	24.8649	31.8926	27.0767	29.7403	+	+	4.3077e-244	2888000000	70	37.92	1.33159	6.51817	1.22332	6.16939	Q9H2U2;Q9H2U2-2;Q9H2U2-3;E2QRM6;D6RGV9;B4DFH3;H0Y9D8;Q9H2U2-6;D6RGI1;D6R967;Q9H2U2-4;H0YAK2;D6RAD3;H0Y8X2;F8W7R6	Q9H2U2;Q9H2U2-2;Q9H2U2-3;E2QRM6;D6RGV9;B4DFH3;H0Y9D8;Q9H2U2-6
NDUFAF4	NADH dehydrogenase [ubiquinone] 1 alpha subcomplex assembly factor 4	32	6.47311	5.91354	33	20.266	6.1343e-122	997830000	21.7373	23.4001	23.1272	22.1014	23.551	24.2909	29.514	29.4415	28.7285	+	+	6.1343e-122	997830000	33	20.266	2.11159	6.47311	1.87457	5.91354	Q9P032	Q9P032
HIBCH	3-hydroxyisobutyryl-CoA hydrolase, mitochondrial	33	6.44404	5.65496	37	43.482	4.9062e-127	582650000	20.2957	22.9873	22.0414	21.0777	23.7445	22.8695	29.1845	27.5843	27.8878	+	+	4.9062e-127	582650000	37	43.482	1.69594	6.44404	1.58902	5.65496	Q6NVY1;Q6NVY1-2;B9A058;F8W8A6;B8ZZZ0;H7C1A5;H7C126;H7C400;H7BYI7	Q6NVY1;Q6NVY1-2;B9A058
CLPX	ATP-dependent Clp protease ATP-binding subunit clpX-like, mitochondrial	34	6.37048	5.1261	46	69.223	4.0017e-223	777010000	20.47	22.6296	22.5009	22.4299	23.2791	23.6245	29.7894	29.4834	25.4391	+	+	4.0017e-223	777010000	46	69.223	1.25576	6.37048	1.14758	5.1261	O76031;H0YM48;H0YK07	O76031
NDUFA12	NADH dehydrogenase [ubiquinone] 1 alpha subcomplex subunit 12	35	6.33645	5.5529	16	17.114	4.314e-44	291330000	19.9111	22.0905	22.2114	22.1469	22.9554	21.4614	28.3521	27.5644	27.306	+	+	4.314e-44	291330000	16	17.114	1.79622	6.33645	2.03955	5.5529	Q9UI09;Q9UI09-2;F8VRD8;F8VXI1;H0YID5;H0YIT1	Q9UI09
NDUFV2	NADH dehydrogenase [ubiquinone] flavoprotein 2, mitochondrial	36	6.26747	5.01487	27	27.391	3.3369e-89	794820000	20.8037	23.2864	21.8016	22.0689	23.3833	24.1973	29.8291	28.0703	26.7948	+	+	3.3369e-89	794820000	27	27.391	1.50309	6.26747	1.36553	5.01487	P19404;E7EPT4	P19404;E7EPT4
GFM1	Elongation factor G, mitochondrial	37	6.24831	5.20973	58	83.471	5.7868e-121	698060000	20.8594	23.1667	22.7072	21.541	23.2665	25.0415	29.1481	28.9254	27.4047	+	+	5.7868e-121	698060000	58	83.471	1.70299	6.24831	1.34301	5.20973	Q96RP9;Q96RP9-2;C9IZ01;F8WAU4;C9JA25	Q96RP9;Q96RP9-2;C9IZ01;F8WAU4
AK3	GTP:AMP phosphotransferase AK3, mitochondrial	38	6.20331	5.47127	32	25.565	3.0168e-144	566410000	20.0886	22.9385	22.5781	21.4153	24.0509	22.3352	29.2878	27.3375	27.5898	+	+	3.0168e-144	566410000	32	25.565	1.53359	6.20331	1.50927	5.47127	Q9UIJ7;Q9UIJ7-3;Q9UIJ7-2	Q9UIJ7;Q9UIJ7-3;Q9UIJ7-2
FASTKD2	FAST kinase domain-containing protein 2	39	6.13341	5.13985	37	81.462	2.6078e-162	607580000	19.9865	22.0267	21.8381	21.005	22.1261	23.7008	29.8266	26.3791	26.0458	+	+	2.6078e-162	607580000	37	81.462	1.33149	6.13341	1.15328	5.13985	Q9NYY8;Q9NYY8-2	Q9NYY8;Q9NYY8-2
OXSM	3-oxoacyl-[acyl-carrier-protein] synthase, mitochondrial	40	6.07603	6.38984	18	48.842	1.4001e-120	2002300000	21.2298	23.554	23.3451	22.4888	23.5366	21.162	30.7886	27.4074	28.161	+	+	1.4001e-120	2002300000	18	48.842	1.38993	6.07603	1.45196	6.38984	Q9NWU1;Q9NWU1-2;C9JQQ2;C9J2G3;F8VNS3	Q9NWU1;Q9NWU1-2;C9JQQ2;C9J2G3
ATP5B	ATP synthase subunit beta, mitochondrial;ATP synthase subunit beta	41	5.92531	5.59281	178	56.559	0	9931100000	25.4468	27.4383	26.3668	26.8521	24.9647	28.4325	32.6844	33.2752	31.0682	+	+	0	9931100000	178	56.559	1.67499	5.92531	1.36573	5.59281	P06576;F8VPV9;H0YH81;F8W079;F8W0P7;H0YI37;F8VQY0	P06576;F8VPV9;H0YH81;F8W079
MRPS28	28S ribosomal protein S28, mitochondrial	42	5.86979	6.63071	20	20.843	8.0811e-186	490610000	21.5046	24.0887	22.4599	21.1427	23.7752	20.8525	28.5136	29.23	27.9191	+	+	8.0811e-186	490610000	20	20.843	1.69756	5.86979	1.65433	6.63071	Q9Y2Q9;H0YAT2;E5RGC7;H7C5V3;E5RFH3;E5RFT8;E5RK86	Q9Y2Q9;H0YAT2;E5RGC7;H7C5V3
RTN4IP1	Reticulon-4-interacting protein 1, mitochondrial	43	5.80787	5.50848	19	43.589	1.0695e-77	492900000	20.8972	22.4143	23.0678	22.4059	22.2602	22.6114	28.1966	27.3562	28.2501	+	+	1.0695e-77	492900000	19	43.589	1.84104	5.80787	2.51024	5.50848	Q8WWV3;Q8WWV3-2;Q8WWV3-3;G3V1R2	Q8WWV3;Q8WWV3-2;Q8WWV3-3;G3V1R2
MMAB	Cob(I)yrinic acid a,c-diamide adenosyltransferase, mitochondrial	44	5.70615	5.85818	26	27.388	4.3552e-131	647150000	22.731	23.9725	21.7	21.5157	23.1413	23.2904	29.4597	28.5863	27.4759	+	+	4.3552e-131	647150000	26	27.388	1.64613	5.70615	1.73311	5.85818	Q96EY8;J3KN55;S4R3P5;F5H4Z7;S4R3Z1;F5H079	Q96EY8;J3KN55;S4R3P5
LYRM7	Complex III assembly factor LYRM7	45	5.61576	5.22037	23	11.955	8.5553e-92	457090000	20.8105	22.6843	23.6422	21.9686	23.0027	23.3518	28.2958	28.9657	26.7227	+	+	8.5553e-92	457090000	23	11.955	1.46711	5.61576	1.66137	5.22037	Q5U5X0;D6RBV5;D6R994	Q5U5X0
MGME1	Mitochondrial genome maintenance exonuclease 1	46	5.54896	5.75359	29	39.42	1.9417e-111	514910000	21.2074	22.9875	23.2299	20.9708	24.0695	21.7706	28.8276	28.2797	26.9643	+	+	1.9417e-111	514910000	29	39.42	1.65057	5.54896	1.47461	5.75359	Q9BQP7;Q5QPE8;Q5QPE7	Q9BQP7;Q5QPE8;Q5QPE7
ATPAF1	ATP synthase mitochondrial F1 complex assembly factor 1	47	5.27039	5.0259	13	28.657	5.7483e-37	258860000	20.1784	22.8819	22.702	21.9205	22.6214	21.9539	27.4324	27.4492	26.6918	+	+	5.7483e-37	258860000	13	28.657	1.54656	5.27039	2.34667	5.0259	I3L1W9;A8MRA7;Q5TC12;I3L448;H0YDD6	I3L1W9;A8MRA7;Q5TC12;I3L448
DBT	Lipoamide acyltransferase component of branched-chain alpha-keto acid dehydrogenase complex, mitochondrial	48	5.20119	5.96	52	53.486	3.4118e-129	747650000	22.2482	23.7561	23.0753	20.479	24.1498	22.1743	29.3602	26.3797	28.9432	+	+	3.4118e-129	747650000	52	53.486	1.43218	5.20119	1.28571	5.96	P11182;Q5VVL7	P11182;Q5VVL7
NDUFS6	NADH dehydrogenase [ubiquinone] iron-sulfur protein 6, mitochondrial	49	7.17495	4.92365	43	13.711	4.9374e-198	1585600000	20.8147	22.6183	23.3772	22.2746	24.6124	26.6772	30.3645	28.0318	29.9387	+	+	4.9374e-198	1585600000	43	13.711	1.687	7.17495	1.10896	4.92365	O75380;D6RBT3	O75380;D6RBT3
PPIF	Peptidyl-prolyl cis-trans isomerase F, mitochondrial;Peptidyl-prolyl cis-trans isomerase	50	6.4904	4.69787	24	22.04	6.5551e-66	487590000	20.0022	22.0497	22.168	22.6138	22.8349	24.1488	28.5664	26.9036	28.2211	+	+	6.5551e-66	487590000	24	22.04	1.76035	6.4904	1.67106	4.69787	P30405;H0Y548;R4GN99;Q2YDB7;E9PKY5;E9PEQ6;Q9UNP9-2;Q9UNP9;Q9UNP9-3	P30405;H0Y548;R4GN99;Q2YDB7
NDUFAF5	NADH dehydrogenase [ubiquinone] 1 alpha subcomplex assembly factor 5	51	6.09077	4.43978	21	38.918	9.4427e-64	499220000	20.4277	22.0899	22.4783	22.9987	24.2776	22.6726	27.4287	29.2541	26.5855	+	+	9.4427e-64	499220000	21	38.918	1.57998	6.09077	1.38752	4.43978	Q5TEU4;B3KR61;Q5TEU4-2	Q5TEU4;B3KR61;Q5TEU4-2
HSDL2	Hydroxysteroid dehydrogenase-like protein 2	52	5.89144	4.58734	39	45.394	4.5473e-194	1220300000	22.2567	23.18	22.2739	24.4401	23.6862	23.4964	30.6755	26.4516	28.2578	+	+	4.5473e-194	1220300000	39	45.394	1.36766	5.89144	1.17024	4.58734	Q6YN16;Q6YN16-2;B4E136;B4DWC7	Q6YN16;Q6YN16-2;B4E136;B4DWC7
PYCR2	Pyrroline-5-carboxylate reductase 2	53	5.84897	4.70149	22	33.637	1.1672e-131	479970000	21.3474	21.9647	23.6013	22.2419	23.3577	24.7562	28.9444	28.2801	27.2359	+	+	1.1672e-131	479970000	22	33.637	1.70248	5.84897	1.47663	4.70149	Q96C36;J3KR12	Q96C36
MRPL45	39S ribosomal protein L45, mitochondrial	54	5.82917	4.41317	20	35.351	3.1647e-50	295200000	20.1658	22.5003	22.1985	21.4685	23.141	24.5031	27.8512	27.6175	26.8835	+	+	3.1647e-50	295200000	20	35.351	1.74892	5.82917	1.38502	4.41317	Q9BRJ2;J3QSH3;J3KSS2;J3KT99	Q9BRJ2
ECHS1	Enoyl-CoA hydratase, mitochondrial	55	5.78034	4.53425	26	31.387	5.8091e-143	488570000	19.955	23.3774	23.1928	21.8887	23.9209	24.454	28.4531	27.2352	28.178	+	+	5.8091e-143	488570000	26	31.387	1.41263	5.78034	1.4627	4.53425	P30084	P30084
THEM4	Acyl-coenzyme A thioesterase THEM4	56	5.77252	4.37687	19	27.129	6.3253e-79	500930000	20.6816	22.1061	22.3093	21.8235	23.4013	24.0592	29.301	27.5362	25.5774	+	+	6.3253e-79	500930000	19	27.129	1.39756	5.77252	1.12968	4.37687	Q5T1C6;F6XC58;E9PLJ7	Q5T1C6;F6XC58;E9PLJ7
NDUFS2	NADH dehydrogenase [ubiquinone] iron-sulfur protein 2, mitochondrial	57	5.67311	4.777	24	51.851	2.0502e-92	512360000	21.1503	22.4916	22.3582	21.5139	22.8214	24.3531	29.3677	26.601	27.0507	+	+	2.0502e-92	512360000	24	51.851	1.5635	5.67311	1.24784	4.777	O75306-2;O75306;B7Z9L2	O75306-2;O75306;B7Z9L2
FECH	Ferrochelatase, mitochondrial	58	5.56742	4.49601	20	47.862	3.8392e-86	261370000	19.8895	21.9386	22.6908	22.0595	23.2617	22.412	28.2197	26.8382	26.1633	+	+	3.8392e-86	261370000	20	47.862	1.48492	5.56742	1.62787	4.49601	P22830;P22830-2;K7ELX4;K7EPN2;K7EJX5;K7EKP7	P22830;P22830-2;K7ELX4
PNPT1	Polyribonucleotide nucleotidyltransferase 1, mitochondrial	59	5.53134	4.8402	32	85.95	4.6686e-85	330290000	21.3553	21.9147	22.0673	20.9264	23.2815	23.2027	28.4813	27.7475	25.7024	+	+	4.6686e-85	330290000	32	85.95	1.63291	5.53134	1.29405	4.8402	Q8TCS8;H7C3C5;H7BXF6;F8WBI3	Q8TCS8
PTPMT1	Phosphatidylglycerophosphatase and protein-tyrosine phosphatase 1	60	5.43383	4.26919	26	22.843	4.604e-78	430350000	20.9217	23.5626	22.2588	22.0747	23.3768	24.7855	28.5652	27.3137	27.1657	+	+	4.604e-78	430350000	26	22.843	1.59587	5.43383	1.38019	4.26919	Q8WUK0;Q8WUK0-2;Q8WUK0-3;E9PQM0	Q8WUK0;Q8WUK0-2
CYC1	Cytochrome c1, heme protein, mitochondrial	61	5.42346	4.74585	16	35.422	3.689e-104	247830000	19.7297	22.2955	22.8371	21.3048	23.1873	22.4032	28.138	26.6946	26.3002	+	+	3.689e-104	247830000	16	35.422	1.40474	5.42346	1.58449	4.74585	P08574	P08574
ERAL1	GTPase Era, mitochondrial	62	5.38286	4.32122	19	48.349	6.2043e-76	287490000	20.766	22.1669	22.4986	21.9453	22.9448	23.7262	28.3417	26.9615	26.2769	+	+	6.2043e-76	287490000	19	48.349	1.663	5.38286	1.49035	4.32122	O75616;O75616-2;J3QSB2;J3QRV9;J3QT61;K7EQJ8	O75616;O75616-2;J3QSB2;J3QRV9
OGDH	2-oxoglutarate dehydrogenase, mitochondrial	63	5.37125	3.73384	22	115.93	2.6377e-59	293850000	22.0157	21.8568	21.8	22.1786	22.8651	25.5411	27.1569	27.4731	27.1563	+	+	2.6377e-59	293850000	22	115.93	3.27608	5.37125	1.16416	3.73384	Q02218;E9PCR7;F5H801;Q02218-2;E9PDF2;E9PFG7;Q02218-3;C9J4G7;Q9ULD0-3;Q9ULD0-2;Q9ULD0	Q02218;E9PCR7;F5H801;Q02218-2;E9PDF2;E9PFG7
POLDIP2	Polymerase delta-interacting protein 2	64	5.28938	2.85531	14	41.934	4.4587e-45	261560000	20.133	22.3349	22.3977	24.5423	23.7009	23.9247	27.677	26.3871	26.6697	+	+	4.4587e-45	261560000	14	41.934	1.61304	5.28938	1.59266	2.85531	U3KQJ1;Q9Y2S7	U3KQJ1;Q9Y2S7
MRPS36	28S ribosomal protein S36, mitochondrial	65	5.2834	4.97466	20	11.466	3.9662e-71	285780000	21.335	22.0269	22.6872	22.392	22.8407	21.7427	26.9259	28.5768	26.3966	+	+	3.9662e-71	285780000	20	11.466	1.69318	5.2834	1.68086	4.97466	P82909;D6R941	P82909
ALAS1	5-aminolevulinate synthase, nonspecific, mitochondrial	66	5.27317	4.56129	21	70.58	4.0712e-110	330990000	20.6643	23.1177	22.0933	22.1081	22.5519	23.3509	28.8661	27.3871	25.4416	+	+	4.0712e-110	330990000	21	70.58	1.3044	5.27317	1.30402	4.56129	P13196;H7C4H7;H7C5B0	P13196
NIPSNAP1	Protein NipSnap homolog 1	67	5.22176	4.77009	16	33.31	1.8112e-50	359560000	21.9062	22.7105	22.3959	21.2635	22.436	24.6681	28.4087	28.3189	25.9503	+	+	1.8112e-50	359560000	16	33.31	1.60528	5.22176	1.18512	4.77009	Q9BPW8;H7C2U6;C9JDV8;F8WCR5	Q9BPW8;H7C2U6
SSBP1	Single-stranded DNA-binding protein, mitochondrial	68	5.21624	4.6245	31	17.259	1.8661e-236	931090000	25.2	22.42	22.9273	24.195	23.2425	24.885	30.3254	27.3116	28.5591	+	+	1.8661e-236	931090000	31	17.259	1.29419	5.21624	1.36297	4.6245	Q04837;E7EUY5;C9K0U8	Q04837;E7EUY5;C9K0U8
AK4	GTP:AMP phosphotransferase AK4, mitochondrial	69	5.09361	4.38032	23	25.268	1.7486e-45	356560000	20.6719	23.1776	22.5925	21.7792	24.1098	22.6929	28.6498	27.5424	25.5307	+	+	1.7486e-45	356560000	23	25.268	1.29967	5.09361	1.21278	4.38032	P27144;D3DQ64	P27144;D3DQ64
NUDT8	Nucleoside diphosphate-linked moiety X motif 8, mitochondrial	70	5.09212	4.83437	10	25.37	1.4463e-56	237040000	20.7788	23.0729	21.6567	21.1463	23.9461	21.1892	27.851	27.0427	25.891	+	+	1.4463e-56	237040000	10	25.37	1.54614	5.09212	1.32782	4.83437	Q8WV74;Q8WV74-2	Q8WV74;Q8WV74-2
ACADM	Medium-chain specific acyl-CoA dehydrogenase, mitochondrial	71	5.05672	4.4794	12	42.426	4.8575e-53	204330000	21.1116	21.7377	22.3338	21.1293	23.7949	21.9908	27.2024	27.1014	26.0495	+	+	4.8575e-53	204330000	12	42.426	1.99871	5.05672	1.44948	4.4794	B7Z9I1;P11310;P11310-2;Q5T4U5;B4DJE7;H0YDT5;E9PJM9;E9PRX4	B7Z9I1;P11310;P11310-2;Q5T4U5;B4DJE7
NGRN	Neugrin	72	5.01409	4.73568	15	32.407	6.4422e-66	164280000	20.1289	22.7674	22.0837	21.7477	22.914	21.1536	26.9427	26.698	26.3815	+	+	6.4422e-66	164280000	15	32.407	1.60301	5.01409	1.89125	4.73568	Q9NPE2;Q9NPE2-3	Q9NPE2
C8orf82	UPF0598 protein C8orf82	73	4.94908	4.7253	11	22.808	1.8822e-74	255390000	20.64	23.027	22.8021	21.9038	23.4226	21.8139	27.3611	27.2438	26.7113	+	+	1.8822e-74	255390000	11	22.808	1.61343	4.94908	1.86321	4.7253	Q6P1X6-2;Q6P1X6;H0YF29	Q6P1X6-2;Q6P1X6;H0YF29
GCDH	Glutaryl-CoA dehydrogenase, mitochondrial	74	4.92185	3.84496	13	48.127	2.3647e-74	246310000	21.4278	22.4125	22.2379	21.629	23.3975	24.2824	27.5299	27.4372	25.8766	+	+	2.3647e-74	246310000	13	48.127	1.81495	4.92185	1.2549	3.84496	Q92947;B4DK85;Q92947-2;K7ESA6;K7EKT3;K7EQ99;K7ES74;K7EKH1	Q92947;B4DK85;Q92947-2
SUCLG2	Succinyl-CoA ligase [GDP-forming] subunit beta, mitochondrial	75	4.83992	3.66655	21	46.51	2.9392e-65	329190000	20.8441	23.2665	23.362	22.4186	23.3969	25.1773	28.4423	26.8168	26.7334	+	+	2.9392e-65	329190000	21	46.51	1.40133	4.83992	1.18936	3.66655	Q96I99;E9PDQ8;Q96I99-2;H0Y852	Q96I99;E9PDQ8;Q96I99-2
MRPS31	28S ribosomal protein S31, mitochondrial	76	4.81323	4.35891	12	45.318	3.2897e-48	170960000	20.6623	23.3152	21.053	22.6773	22.5941	21.1221	26.0847	26.8467	26.5388	+	+	3.2897e-48	170960000	12	45.318	1.51993	4.81323	1.80603	4.35891	Q92665	Q92665
QRSL1	Glutamyl-tRNA(Gln) amidotransferase subunit A, mitochondrial	77	4.71895	4.28762	17	57.46	3.6581e-86	291800000	20.5608	22.1701	23.5898	21.4146	23.5061	22.694	28.7809	26.0037	25.693	+	+	3.6581e-86	291800000	17	57.46	1.15715	4.71895	1.1836	4.28762	Q9H0R6;Q9H0R6-2;X6R772	Q9H0R6;Q9H0R6-2;X6R772
RNMTL1	RNA methyltransferase-like protein 1	78	4.56277	4.44803	21	47.019	1.1034e-93	199900000	20.8043	22.5049	23.0268	21.7669	22.8882	22.0252	27.6455	27.4899	24.8888	+	+	1.1034e-93	199900000	21	47.019	1.25878	4.56277	1.36413	4.44803	Q9HC36;I3L443;I3L0T6	Q9HC36
METTL15	Probable methyltransferase-like protein 15	79	4.43496	4.88068	21	46.121	2.1811e-89	242210000	22.3635	22.6515	22.9441	21.576	22.8406	22.2054	27.2768	28.1875	25.7997	+	+	2.1811e-89	242210000	21	46.121	1.60096	4.43496	1.60295	4.88068	A6NJ78;A6NJ78-2;A6NJ78-4;P0C7V9;B5MC64;A6NJ78-3;F8WD83	A6NJ78;A6NJ78-2
CLYBL	Citrate lyase subunit beta-like protein, mitochondrial	80	4.38302	3.3126	10	37.359	4.9286e-31	102360000	20.5177	21.8127	22.4753	22.7058	23.2338	22.0773	26.5355	26.0203	25.3989	+	+	4.9286e-31	102360000	10	37.359	1.65623	4.38302	1.71131	3.3126	Q8N0X4;Q8N0X4-2;B4DU60;Q5JVC0;Q5JVC2;Q5JVB9;Q5JVC1	Q8N0X4;Q8N0X4-2;B4DU60
PDE12	2,5-phosphodiesterase 12	81	4.34475	3.83554	9	52.175	3.9536e-58	140110000	21.393	22.7927	21.7279	21.3304	24.091	22.0198	26.985	26.4261	25.5367	+	+	3.9536e-58	140110000	9	52.175	1.73669	4.34475	1.26657	3.83554	F6T1Q0;Q6L8Q7-2;Q6L8Q7	F6T1Q0;Q6L8Q7-2;Q6L8Q7
PNPLA8	Calcium-independent phospholipase A2-gamma	82	4.23747	3.83355	19	77.031	2.4286e-63	163400000	21.472	22.4451	23.0146	21.9918	23.3004	22.8514	27.4709	26.6255	25.5478	+	+	2.4286e-63	163400000	19	77.031	1.56264	4.23747	1.52694	3.83355	Q9NP80-3;Q9NP80;Q9NP80-2;J3KPL1;C9JAX4	Q9NP80-3;Q9NP80;Q9NP80-2;J3KPL1
COX5A	Cytochrome c oxidase subunit 5A, mitochondrial	83	4.10205	3.5433	7	16.762	1.977e-16	93003000	20.4968	22.9034	22.0114	21.9629	23.5152	21.6098	25.974	25.8265	25.9172	+	+	1.977e-16	93003000	7	16.762	1.54984	4.10205	1.57927	3.5433	P20674;H3BNX8;H3BRM5;H3BV69;H3BRI0	P20674;H3BNX8;H3BRM5;H3BV69
PC	Pyruvate carboxylase, mitochondrial	84	3.93949	3.24314	1526	129.63	0	245780000000	33.6339	31.9764	32.8342	33.9902	32.1587	34.3845	37.5508	36.6873	36.0247	+	+	0	245780000000	1526	129.63	1.58065	3.93949	1.23783	3.24314	P11498;B4DN00;E9PRE7;E9PS68	P11498
COQ9	Ubiquinone biosynthesis protein COQ9, mitochondrial	85	3.91078	2.66264	9	35.509	1.11e-37	88400000	20.0506	22.9731	21.7094	22.1603	23.278	23.0393	25.6396	24.9552	25.8707	+	+	1.11e-37	88400000	9	35.509	1.3182	3.91078	1.58664	2.66264	O75208;H3BNT2;H3BSJ5;H3BRC0;H3BPY0;H3BPC6;H3BPW3;O75208-2;H3BVA5	O75208;H3BNT2;H3BSJ5;H3BRC0
ALDH4A1	Delta-1-pyrroline-5-carboxylate dehydrogenase, mitochondrial	86	3.64525	3.98426	10	56.042	1.6066e-49	112290000	21.0663	22.5686	23.4848	20.8378	23.7355	21.5293	25.9359	26.5752	25.5443	+	+	1.6066e-49	112290000	10	56.042	1.38232	3.64525	1.30279	3.98426	P30038-3;P30038;P30038-2;Q5TF55	P30038-3;P30038;P30038-2
TST	Thiosulfate sulfurtransferase	87	3.43764	3.7688	6	33.429	3.6968e-24	91510000	22.0787	22.9014	22.4517	21.6619	23.2233	21.5533	26.2271	25.935	25.5827	+	+	3.6968e-24	91510000	6	33.429	2.11716	3.43764	1.65416	3.7688	Q16762;B1AH48	Q16762;B1AH48
ATP5A1	ATP synthase subunit alpha, mitochondrial	88	3.06176	2.77651	262	59.75	0	12780000000	28.9768	29.6921	29.6668	29.5876	29.6028	30.0011	33.2476	32.3021	31.9714	+	+	0	12780000000	262	59.75	1.68217	3.06176	1.68435	2.77651	P25705;P25705-2;P25705-3;K7EK77;K7ENJ4;K7ERX7;K7EJP1;K7EQH4;K7ESA0	P25705;P25705-2;P25705-3;K7EK77
HSPA9	Stress-70 protein, mitochondrial	89	2.71344	2.10114	369	73.68	0	18882000000	30.5288	30.2195	29.9242	30.7241	30.5917	31.1937	33.0041	33.0281	32.7806	+	+	0	18882000000	369	73.68	2.30589	2.71344	2.05333	2.10114	P38646;D6RJI2;H0YBG6;D6RA73;H0Y8S0	P38646

## Sheet: S4
Table S4. Gene ontology (GO) annotation analysis by using PANTHER classification system (http://http://pantherdb.org/tools/)
Analysis Type:	PANTHER Overrepresentation Test			Select "GO biological process"
Analyzed List:	SHMT2-BioID (Homo sapiens)
Reference List:	Homo sapiens (all genes in database)
Bonferroni correction:	TRUE
GO biological process complete	Homo sapiens - REFLIST (20814)	SHMT2-BioID (49)	SHMT2-BioID (expected)	SHMT2-BioID (over/under)	SHMT2-BioID (fold Enrichment)	SHMT2-BioID(P-value)
small molecule metabolic process	2219	30	5.22	+	> 5	1.26e-13
organonitrogen compound metabolic process	1388	21	3.27	+	> 5	9.71e-09
carboxylic acid metabolic process	852	20	2.01	+	> 5	1.21e-11
oxoacid metabolic process	969	20	2.28	+	> 5	1.35e-10
organic acid metabolic process	987	20	2.32	+	> 5	1.9e-10
oxidation-reduction process	1003	20	2.36	+	> 5	2.56e-10
cellular respiration	177	13	0.42	+	> 5	1.86e-12
energy derivation by oxidation of organic compounds	334	13	0.79	+	> 5	5.55e-09
generation of precursor metabolites and energy	403	13	0.95	+	> 5	5.7e-08
cellular amino acid metabolic process	354	12	0.83	+	> 5	2.33e-07
mitochondrion organization	408	11	0.96	+	> 5	1.86e-05
organonitrogen compound biosynthetic process	610	10	1.44	+	> 5	0.0104
respiratory electron transport chain	128	9	0.3	+	> 5	1.6e-07
electron transport chain	130	9	0.31	+	> 5	1.84e-07
coenzyme metabolic process	248	8	0.58	+	> 5	0.000918
alpha-amino acid metabolic process	251	8	0.59	+	> 5	0.00101
cofactor metabolic process	308	8	0.73	+	> 5	0.00468
small molecule biosynthetic process	402	8	0.95	+	> 5	0.0334
organic acid catabolic process	197	7	0.46	+	> 5	0.0032
carboxylic acid catabolic process	197	7	0.46	+	> 5	0.0032
small molecule catabolic process	262	7	0.62	+	> 5	0.021
organic acid biosynthetic process	271	7	0.64	+	> 5	0.0261
carboxylic acid biosynthetic process	271	7	0.64	+	> 5	0.0261
dicarboxylic acid metabolic process	90	6	0.21	+	> 5	0.000604
cellular amino acid catabolic process	112	6	0.26	+	> 5	0.00216
purine ribonucleoside triphosphate metabolic process	189	6	0.44	+	> 5	0.0435
tricarboxylic acid metabolic process	37	5	0.09	+	> 5	0.000246
aerobic respiration	57	5	0.13	+	> 5	0.00206
alpha-amino acid biosynthetic process	73	5	0.17	+	> 5	0.00689
cellular amino acid biosynthetic process	83	5	0.2	+	> 5	0.0129
tricarboxylic acid cycle	29	4	0.07	+	> 5	0.00588
citrate metabolic process	33	4	0.08	+	> 5	0.0098
single-organism biosynthetic process	1329	15	3.13	+	4.79	0.00181
single-organism metabolic process	4361	39	10.27	+	3.8	2.19e-14
cellular metabolic process	8461	39	19.92	+	1.96	0.000235
metabolic process	9836	44	23.16	+	1.9	3.17e-06
primary metabolic process	8563	37	20.16	+	1.84	0.00841
organic substance metabolic process	8883	38	20.91	+	1.82	0.00552
Unclassified	4289	1	10.1	-	< 0.2	0

## Sheet: S5
Table S5. SHMT2-associated proteins identified by AP-MS
Protein*	Protein ID	Protein description	p value	Log2 (SHMT2/Control)	Spectral Count
SHMT2	P34897	Isoform 2 of Serine hydroxymethyltransferase, mitochondrial	0.000135582	8.33306	5594
F175B	Q15018	BRISC complex subunit Abro1	0.00378264	6.59537	118
BRCC3	P46736	Isoform 1 of Lys-63-specific deubiquitinase BRCC36	0.0181856	8.56098	107
BRE	Q9NXR7	BRCA1-A complex subunit BRE	0.00749826	7.49133	96
BABA1	Q9NWV8	BRISC and BRCA1-A complex member 1	0.00237736	5.18321	94
DPP9	Q86TI2	Dipeptidyl peptidase 9	0.0245058	7.85347	80
PELP1	Q8IZL8	Proline-, glutamic acid- and leucine-rich protein 1	0.0154081	7.76514	38
RUXF	P62306	Small nuclear ribonucleoprotein F	0.00298073	1.29896	34
EF2	P13639	Elongation factor 2	0.0415576	1.14281	33
NOL9	Q5SY16	Polynucleotide 5-hydroxyl-kinase NOL9	0.0345943	5.46245	19
NDKA	P15531	Nucleoside diphosphate kinase A	0.0165767	1.07299	16
DPP8	Q6V1X1	Isoform 4 of Dipeptidyl peptidase 8	0.000369231	4.18087	14
MOT1	P53985	Monocarboxylate transporter 1	0.0164562	1.30086	9
UBA1	P22314	Ubiquitin-like modifier-activating enzyme 1	0.0101199	1.01502	7
M0R003	M0R003	Mitochondrial import inner membrane translocase subunit TIM50	0.00517496	2.75213	6
PSB4	P28070	Proteasome subunit beta type-4	0.0236407	2.50409	6
TECR	Q9NZ01	Very-long-chain enoyl-CoA reductase	0.0259327	2.43457	4
YTDC1	Q96MU7	Isoform 2 of YTH domain-containing protein 1	0.0037041	1.03678	3
*Proteins measured >2-fold more in SHMT2 IP compared with control and p <0.05 by paired Welch's t-test

## Sheet: S6
Table S6. Proteins identified in HeLA-Ss cells or tumors by TMT analysis MS raw data were analyzed by Protein Discoverer software (Thermo) and relative percentage of proteins to reference samples were used for quantification
Gene_name	Species	Description	Cell_Ctl1	Cell_SHMT2-Up1	Cell_SHMT2-Down1	Cell_Clt2	Cell_SHMT2-Up2	Cell_SHMT2-Down2	Cell_Ctl3	Cell_SHMT2-Up3	Cell_SHMT2-Down3	mix2	Tumor_Ctl1	Tumor_Ctl2	Tumor_Ctl3	Tumor_SHMT2-Up1	Tumor_SHMT2-Up2	Tumor_SHMT2-Up3	Tumor_SHMT2-Down1	Tumor_SHMT2-Down2	Tumor_SHMT2-Down3	mix1	Max	Accession	Description2	Exp. q-value: Combined	Sum PEP Score	Coverage [%]	# Peptides	# PSMs	# Unique Peptides	# Protein Groups	# AAs	MW [kDa]	calc. pI	Score Sequest HT: Sequest HT	# Peptides (by Search Engine): Sequest HT	Biological Process	Cellular Component	Molecular Function	Pfam IDs	Entrez Gene ID	Ensembl Gene ID	Gene Symbol	Chromosome	WikiPathways	KEGG Pathways	# Razor Peptides
2017-03-01	Homo sapiens	Isoform 2 of Mitochondrial amidoxime-reducing component 1	87.1	92.8	93.4	86.1	78.1	83.4	98.8	65.3	92.3	100	96.1	126.1	111.2	142	108.2	110.5	120.1	151.5	121.4	100	151.5	Q5VT66-2	Isoform 2 of Mitochondrial amidoxime-reducing component 1 OS=Homo sapiens GN=MARC1	0	36.491	38	9	24	8	1	354	39.4	8.79	74.76	9	metabolic process;response to stimulus	membrane;mitochondrion	catalytic activity;metal ion binding	Pf03473, Pf03476	64757		MARC1	1			0
2017-03-02	Mus musculus	Mitochondrial amidoxime reducing component 2											79	306.1	149.3	66	245.5	222	91	149.7	97.5	100	306.1	Q922Q1	Mitochondrial amidoxime reducing component 2 OS=Mus musculus GN=Marc2 PE=1 SV=1	0.001	7.14	7	3	6	2	1	338	38.2	8.68	11.9	3	metabolic process	membrane;mitochondrion	catalytic activity;metal ion binding	Pf03473, Pf03476	67247	ENSMUSG00000073481.9	Marc2; Mosc2	1			0
2017-03-02	Homo sapiens	Mitochondrial amidoxime reducing component 2	82.7	84.1	75.8	69.3	83.2	77.8	80.5	84.6	69.6	100	104.5	105.6	104.2	130.8	115.2	98.2	118.6	117.1	124.5	100	130.8	Q969Z3	Mitochondrial amidoxime reducing component 2 OS=Homo sapiens GN=MARC2 PE=1 SV=1	0	21.729	29	9	16	7	1	335	38	9.16	33.27	9	metabolic process;response to stimulus	membrane;mitochondrion	catalytic activity;metal ion binding	Pf03473, Pf03476	54996	ENSG00000117791.15	MARC2	1			1
2017-03-05	Mus musculus	E3 ubiquitin-protein ligase MARCH5	136.4	144.1	142.9	124.2	128.2	137.4	141.4	128.9	129.3	100	89.8	78	79.3	90.4	78.4	78	93.3	78.5	88.2	100	144.1	Q3KNM2	E3 ubiquitin-protein ligase MARCH5 OS=Mus musculus GN=March5 PE=1 SV=1	0.001	15.546	29	6	13	6	1	278	31.2	8.7	19.81	6	metabolic process;regulation of biological process	endoplasmic reticulum;membrane;mitochondrion	catalytic activity;metal ion binding;protein binding	Pf12906	69104	ENSMUSG00000023307.13; ENSMUSG00000111123.1	March5	19; CHR_MG65_PATCH			0
2017-03-06	Homo sapiens	E3 ubiquitin-protein ligase MARCH6	127.6	68.1	56.5	89.4	122.5	118.7	48.8	141.4	52.2	100											141.4	O60337	E3 ubiquitin-protein ligase MARCH6 OS=Homo sapiens GN=MARCH6 PE=1 SV=2	0.012	3.462	1	1	1	1	1	910	102.5	6.28	3.15	1	metabolic process	endoplasmic reticulum;membrane	catalytic activity;metal ion binding;protein binding	Pf12906	10299	ENSG00000145495.15	MARCH6	5		Protein processing in endoplasmic reticulum	0
2017-09-02	Mus musculus	Septin-2											87.2	180.5	180.2	86.7	287.3	258	114.2	132.8	123.3	100	287.3	P42208	Septin-2 OS=Mus musculus GN=Sept2 PE=1 SV=2	0	76.066	59	16	79	2	1	361	41.5	6.55	301.43	16	cell differentiation;cell division;cell organization and biogenesis;regulation of biological process;response to stimulus	cell surface;chromosome;cytoplasm;cytoskeleton;cytosol;membrane;nucleus	catalytic activity;enzyme regulator activity;nucleotide binding;protein binding;structural molecule activity	Pf00071, Pf00735, Pf01926	18000	ENSMUSG00000026276.18; ENSMUSG00000112508.1	Sept2	1		Bacterial invasion of epithelial cells	0
2017-09-02	Homo sapiens	Isoform 2 of Septin-2	82	79.2	86.3	86.9	79.2	83.5	79.2	87.5	80.5	100	89.8	97.7	102.4	101.3	102.5	99.5	103.3	93.2	107.5	100	107.5	Q15019-2	Isoform 2 of Septin-2 OS=Homo sapiens GN=SEPT2	0	92.665	61	18	110	4	1	396	45.4	6.89	382.77	18	cell division;cell organization and biogenesis;regulation of biological process;response to stimulus	cytoplasm;cytoskeleton;cytosol;membrane;nucleus	nucleotide binding;protein binding	Pf00071, Pf00735, Pf01926	4735	ENSG00000168385.17	SEPT2	2			14
2017-09-04	Homo sapiens	Isoform 4 of Septin-4											130.1	122.7	128	109.6	138.1	113.4	112.9	108.1	92.2	100	138.1	O43236-4	Isoform 4 of Septin-4 OS=Homo sapiens GN=SEPT4	0.001	8.998	10	4	5	2	1	493	56.6	6.55	12.12	4	cell death;cell division;cell organization and biogenesis;regulation of biological process	mitochondrion;nucleus	catalytic activity;nucleotide binding;protein binding;structural molecule activity	Pf00735, Pf03193	5414	ENSG00000108387.14	SEPT4	17			1
2017-09-05	Homo sapiens	HCG2002594, isoform CRA_c																					0	G3XAH0	HCG2002594, isoform CRA_c OS=Homo sapiens GN=SEPT5 PE=1 SV=1	0.004	5.077	11	3	4	2	1	378	43.8	6.67	7.08	3	regulation of biological process;response to stimulus	cytoskeleton;membrane	catalytic activity;nucleotide binding;protein binding;structural molecule activity	Pf00071, Pf00735, Pf03193	5413	ENSG00000184702.17	SEPT5	22	Parkinsons Disease Pathway; Parkin-Ubiquitin Proteasomal System pathway		0
2017-09-06	Homo sapiens	Septin-6	99	112.1	117.2	78.5	63.2	109.2	97.6	80.2	90.6	100	64.1	109	78.3	96.4	94.9	45.9	92.3	91.1	74.6	100	117.2	Q14141	Septin-6 OS=Homo sapiens GN=SEPT6 PE=1 SV=4	0	53.425	32	10	37	4	1	434	49.7	6.67	116.33	10	cell differentiation;cell division	chromosome;cytoplasm;cytoskeleton	nucleotide binding;protein binding	Pf00735	23157	ENSG00000125354.22	SEPT6	X		Bacterial invasion of epithelial cells	0
2017-09-07	Homo sapiens	Isoform 2 of Septin-7	89.1	90.6	87.6	89.5	94.9	90.2	92	96.9	98.2	100	89.9	100.8	108.1	102.9	114.7	102	100.2	95.7	103.5	100	114.7	Q16181-2	Isoform 2 of Septin-7 OS=Homo sapiens GN=SEPT7	0	83.656	53	20	71	1	1	436	50.5	8.63	224.05	20	cell differentiation;cell organization and biogenesis;regulation of biological process	cytosol;membrane;nucleus	nucleotide binding;protein binding;structural molecule activity	Pf00735, Pf01926, Pf05368, Pf10211	989		SEPT7	7			18
2017-09-07	Homo sapiens	Septin-7																					0	Q16181	Septin-7 OS=Homo sapiens GN=SEPT7 PE=1 SV=2	0	84.04	53	20	71	1	1	437	50.6	8.63	226.72	20	cell differentiation;cell division;cell organization and biogenesis;regulation of biological process	chromosome;cytoplasm;cytoskeleton;cytosol;membrane;nucleus	nucleotide binding;protein binding;structural molecule activity	Pf00735, Pf01926, Pf10211	989		SEPT7	7			0
2017-09-08	Homo sapiens	Septin-8	64.3	104.6	74	88.6	83.4	65.8	92.3	95.4	68	100	123.9	126.1	141.4	116.4	144.2	131.9	133.7	117.7	122.2	100	144.2	Q92599	Septin-8 OS=Homo sapiens GN=SEPT8 PE=1 SV=4	0	30.155	23	8	25	5	1	483	55.7	6.28	80.66	8		cytoplasm;cytoskeleton	nucleotide binding;protein binding	Pf00735	23176	ENSG00000164402.13	SEPT8	5		Bacterial invasion of epithelial cells	0
2017-09-09	Homo sapiens	Septin-9	130.4	128.1	135.3	129.9	129.4	134.6	131.6	123.8	134.9	100	79.4	90.2	84.1	81.2	85.6	86.3	78.2	86.6	78.5	100	135.3	Q9UHD8	Septin-9 OS=Homo sapiens GN=SEPT9 PE=1 SV=2	0	75.906	28	15	77	9	1	586	65.4	8.97	229.54	15	cell division;cell organization and biogenesis;regulation of biological process	cytoplasm;cytoskeleton	catalytic activity;nucleotide binding;protein binding	Pf00735, Pf01926, Pf03193, Pf04548	10801	ENSG00000184640.17	SEPT9	17		Bacterial invasion of epithelial cells	6
2017-09-09	Mus musculus	Septin-9																					0	Q80UG5	Septin-9 OS=Mus musculus GN=Sept9 PE=1 SV=1	0	23.401	14	8	24	2	1	583	65.5	8.9	61.27	8	cell division;cell organization and biogenesis;regulation of biological process	cytoplasm;cytoskeleton	catalytic activity;nucleotide binding;protein binding	Pf00735, Pf01926, Pf03193, Pf04548	53860	ENSMUSG00000059248.13	Sept9	11		Bacterial invasion of epithelial cells	0
2017-09-10	Homo sapiens	Septin 10, isoform CRA_c	84.2	88.7	106.5	92	97.1	123.7	107.5	101.7	116	100	113.5	97	115.1	107.1	96.5	96.1	136.3	96.1	139.9	100	139.9	B5ME97	Septin 10, isoform CRA_c OS=Homo sapiens GN=SEPT10 PE=1 SV=2	0	24.451	18	7	17	6	1	544	62.9	6.83	60.04	7	cell division	cytoplasm;cytoskeleton	nucleotide binding;protein binding	Pf00735	151011	ENSG00000186522.14	SEPT10	2			0
2017-09-11	Homo sapiens	Isoform 2 of Septin-11	103.4	96.4	108.4	99.1	98.6	98.2	98.5	100.6	105.4	100	98.9	98.8	105.2	99.3	115.2	102	98.2	99.9	97.2	100	115.2	Q9NVA2-2	Isoform 2 of Septin-11 OS=Homo sapiens GN=SEPT11	0	56.568	33	11	51	4	1	439	50.8	7.01	174.4	11	cell division;cell organization and biogenesis	cytoplasm	nucleotide binding;protein binding	Pf00735	55752	ENSG00000138758.11	SEPT11	4			9
1 SV	Mus musculus PE	Ester hydrolase C11orf54 homolog											99.9	487	248.9	114.2	354.8	323.3	115.2	155.2	149.9	100	487	Q91V76	Ester hydrolase C11orf54 homolog OS=Mus musculus PE=1 SV=1	0.002	6.631	9	2	2	2	1	315	35	6.29	5.95	2		nucleus	catalytic activity;metal ion binding	Pf08925	70984	ENSMUSG00000031938.15	4931406C07Rik	9			0
1 SV	Homo sapiens PE	Uncharacterized protein (Fragment)	106.4	66.7	64.5	111.7	76.8	88.8	85.8	77.4	76.2	100	246.2	111.9	99.2	102.2	87.8	104.5	97.5	91.6	92.9	100	246.2	F8W031	Uncharacterized protein (Fragment) OS=Homo sapiens PE=1 SV=1	0	37.269	30	7	49	1	1	263	29.2	7.01	150.98	7	regulation of biological process;response to stimulus	endoplasmic reticulum		Pf11938		ENSG00000144785.8		12			5
1 SV	Mus musculus PE	Deleted in autism protein 1 homolog	85.4	98.6	82	86.7	76	85	130.4	124.4	72.7	100	37.5	89	104	104	103.4	100.6	134.3	99.3	132.2	100	134.3	Q3USZ8	Deleted in autism protein 1 homolog OS=Mus musculus PE=1 SV=2	0.002	6.322	8	3	5	3	1	430	49.4	8.63	9.17	3	cell proliferation;regulation of biological process	extracellular;Golgi;membrane		Pf12260	68861	ENSMUSG00000045414.7	1190002N15Rik	9			0
1 SV	Homo sapiens PE	Uncharacterized protein	86.7	89.1	114.8	105	102.1	111.9	99	91.1	109.5	100	102.4	120.1	109.8	92.9	134.1	133.8	87.2	103.6	85.7	100	134.1	A0A1B0GU03	Uncharacterized protein OS=Homo sapiens PE=1 SV=1	0	69.866	26	11	61	9	1	582	62.7	7.77	192.96	11	metabolic process;response to stimulus	membrane;vacuole	catalytic activity	Pf00026, Pf04505, Pf07966, Pf14543		ENSG00000250644.3		11			3
1 SV	Homo sapiens PE	Uncharacterized protein (Fragment)	112	109.2	105.7	115	115.3	112.4	122.9	117.8	113.4	100	105.7	95.1	97.8	93.1	97.7	95.7	75.6	96.3	85.4	100	122.9	H0YHG0	Uncharacterized protein (Fragment) OS=Homo sapiens PE=1 SV=1	0	47.665	20	10	50	10	1	523	59.1	8.59	165.25	10			protein binding	Pf00226, Pf02037, Pf14901		ENSG00000257390.5		12			0
1 SV	Homo sapiens PE	Uncharacterized protein (Fragment)	114	107.8	117	98.8	99.9	94.3	102.6	101.1	105.9	100	105.6	96.8	95.7	98.5	92.3	96.6	101.6	89.7	96.3	100	117	E5RI56	Uncharacterized protein (Fragment) OS=Homo sapiens PE=1 SV=1	0	33.223	60	4	48	2	1	91	10.3	4.37	189.44	4	metabolic process			Pf03931		ENSG00000272772.1		5			0
1 SV	Homo sapiens PE	Uncharacterized protein (Fragment)	77.8	59.8	79.5	63.2	55.5	51	71.3	66.5	88.9	100											100	H3BQF6	Uncharacterized protein (Fragment) OS=Homo sapiens PE=1 SV=1	0.002	6.905	16	2	4	2	1	201	22.7	5.44	12.2	2	metabolic process		catalytic activity	Pf02390, Pf05175, Pf06325, Pf08241, Pf08242, Pf12847, Pf13489, Pf13649, Pf13659, Pf13847		ENSG00000258539.1		10			0
1 SV	Homo sapiens PE	Uncharacterized protein	80.6	97.1	76.4	78.7	66.8	71.7	95.4	72.4	97.1	100											100	A0A1W2PSA9	Uncharacterized protein OS=Homo sapiens PE=1 SV=1	0.01	3.665	2	1	1	1	1	713	78	8.03	3.17	1				Pf04142, Pf07690		ENSG00000283761.1		1			0
1 SV	Homo sapiens PE	cDNA FLJ55673, highly similar to Complement factor B (EC 3.4.21.47)																					0	B4E1Z4	cDNA FLJ55673, highly similar to Complement factor B (EC 3.4.21.47) OS=Homo sapiens PE=1 SV=1	0.001	10.886	4	4	11	1	1	1266	140.9	7.18	23.21	4	metabolic process		catalytic activity	Pf00084, Pf00089, Pf00092, Pf13519		ENSG00000244255.5		6			0
1 SV	Homo sapiens PE	Putative MORF4 family-associated protein 1-like protein UPP																					0	B2RBV5	Putative MORF4 family-associated protein 1-like protein UPP OS=Homo sapiens PE=1 SV=1	0.004	4.832	10	1	2	1	1	119	13.4	8.22	2.68	1	cell proliferation		protein binding	Pf15155	93622		LOC93622	4			0
1110065P20Rik	Mus musculus	RIKEN cDNA 1110065P20 gene	101.8	56	162.6	110.6	126.4	106	96.9	129.1	37.1	100											162.6	V9GXF1	RIKEN cDNA 1110065P20 gene OS=Mus musculus GN=1110065P20Rik PE=1 SV=1	0.01	3.675	9	1	1	1	1	158	16.4	10.86	3.1	1						ENSMUSG00000078570.10		4			0
1700009N14Rik	Mus musculus	GTP-binding nuclear protein Ran	84.1	86.9	84.2	109.4	107.8	104	112.2	106.7	104.1	100	103	87	99.5	97.9	103.5	90.3	103.5	94	103.7	100	112.2	Q14AA6	GTP-binding nuclear protein Ran OS=Mus musculus GN=1700009N14Rik PE=2 SV=1	0	47.363	37	9	98	2	1	216	24.3	7.97	310.57	9	regulation of biological process;response to stimulus;transport	cytoplasm;nucleus	catalytic activity;nucleotide binding;protein binding	Pf00025, Pf00071, Pf08477	75471	ENSMUSG00000028287.4	1700009N14Rik	4		Epstein-Barr virus infection; RNA transport; HTLV-I infection; Ribosome biogenesis in eukaryotes	0
2 SV	Homo sapiens PE	cDNA FLJ60124, highly similar to Mitochondrial dicarboxylate carrier	99.1	106.3	118.9	94.1	97.1	108.1	97.1	92.7	110.8	100	163	78.8	84.6	104	79.5	97.4	113.5	110.9	98.3	100	163	B4DLN1	cDNA FLJ60124, highly similar to Mitochondrial dicarboxylate carrier OS=Homo sapiens PE=2 SV=1	0	73.676	39	13	74	7	1	442	48.1	9.52	249.56	13	metabolic process;transport	membrane;mitochondrion;ribosome	structural molecule activity;transporter activity	Pf00153, Pf00542		ENSG00000262660.1		17			6
2 SV	Mus musculus PE	UPF0561 protein C2orf68 homolog	142.4	92.6	96.3	93.9	86.7	132.5	92.5	129.4	111.9	100											142.4	Q149G0	UPF0561 protein C2orf68 homolog OS=Mus musculus PE=2 SV=1	0.012	3.377	6	1	1	1	1	166	18.6	7.01	2.23	1				Pf10573	68364	ENSMUSG00000058706.5; ENSMUSG00000108680.1	0610030E20Rik	6; CHR_MG184_PATCH			0
2 SV	Mus musculus PE	UPF0415 protein C7orf25 homolog											109	93.4	109.1	128.9	104.7	124.8	71.7	88.4	115.6	100	128.9	Q91WD4	UPF0415 protein C7orf25 homolog OS=Mus musculus PE=2 SV=1	0.003	5.168	4	2	5	1	1	421	46.5	6.81	12.62	2				Pf07000	105351	ENSMUSG00000039182.5	AW209491	13			0
2 SV	Mus musculus PE	UPF0472 protein C16orf72 homolog																					0	Q14AM7	UPF0472 protein C16orf72 homolog OS=Mus musculus PE=2 SV=1	0.031	2.499	9	1	1	1	1	275	30.9	7.91	2.92	1				Pf15251	69053	ENSMUSG00000022507.5	1810013L24Rik	16			0
2210010C04Rik	Mus musculus	Putative uncharacterized protein	193.8	531.4	801.9	250	168.3	154.5	89.1	86.6	50.8	100											801.9	Q9CPN9	Putative uncharacterized protein OS=Mus musculus GN=2210010C04Rik PE=1 SV=1	0.036	2.333	5	1	2	1	1	247	26.4	7.93	4.15	1	metabolic process		catalytic activity	Pf00089	67373	ENSMUSG00000029882.5	2210010C04Rik	6		Pancreatic secretion; Influenza A; Neuroactive ligand-receptor interaction; Protein digestion and absorption	0
2210016F16Rik	Mus musculus	MCG6895																					0	G3X8U3	MCG6895 OS=Mus musculus GN=2210016F16Rik PE=1 SV=1	0.001	13.149	13	4	9	1	1	338	38.6	5.64	17.58	4	metabolic process			Pf10343	70153	ENSMUSG00000021550.5	2210016F16Rik	13			0
2310035C23Rik	Mus musculus	RIKEN cDNA 2310035C23 gene																					0	E9QM90	RIKEN cDNA 2310035C23 gene OS=Mus musculus GN=2310035C23Rik PE=1 SV=2	0	39.116	13	10	24	1	1	1216	134.5	5.34	62.71	10			protein binding		227446	ENSMUSG00000026319.13	2310035C23Rik	1			0
3 SV	Homo sapiens PE	Transmembrane 9 superfamily member	92.6	94.3	98.1	86.9	89.7	97.7	88.8	84.6	94.6	100	157.1	91.4	100.4	101.2	91.7	93.6	110.7	101.6	114.6	100	157.1	E9PSI1	Transmembrane 9 superfamily member OS=Homo sapiens PE=3 SV=1	0	46.035	15	11	34	4	1	815	92.3	6.23	109.59	11	transport	membrane		Pf02990, Pf03357		ENSG00000254692.1		14			8
3 SV	Homo sapiens PE	Mitochondrial GTPase 1												64.1	59.7	100.6	76.7	55.8	116.3	93.3	67	100	116.3	E9PI62	Mitochondrial GTPase 1 OS=Homo sapiens PE=3 SV=1	0.006	4.254	5	2	4	2	1	339	37.2	9	6.66	2		membrane;mitochondrion	nucleotide binding	Pf00009, Pf01926, Pf02421		ENSG00000254536.1		10			0
3 SV	Homo sapiens PE	Mannosyltransferase	83	72.6	87.5	86.3	95.3	92	96.2	86.4	103.7	100	116.2	93.8	90.4	79.8	87.5	79.9	107.9	80.1	110.7	100	116.2	A0A087WZ62	Mannosyltransferase OS=Homo sapiens PE=3 SV=1	0	20.593	13	8	15	8	1	844	95.9	8.34	36.09	8	metabolic process	endoplasmic reticulum;membrane	catalytic activity	Pf03901, Pf10354, Pf13659		ENSG00000258529.5		11			0
4 SV	Homo sapiens PE	Uncharacterized protein	99.4	56	35.8	126.8	85.2	83.2	62.4	54.9	51.8	100	295.4	75.4	66.6	88.8	56.2	103.9	97.6	72.3	63.8	100	295.4	A0A087WV05	Uncharacterized protein OS=Homo sapiens PE=4 SV=1	0	25.665	52	6	16	6	1	110	12.7	6.02	50.01	6	regulation of biological process	cytosol;mitochondrion				ENSG00000274944.4		1			0
4 SV	Homo sapiens PE	Uncharacterized protein (Fragment)	174.6	128.9	107.1	107.9	77.3	242.6	93.9	111.9	93.6	100	183.3	111.2	100.4	94.9	86.3	119	83.4	98	85.1	100	242.6	H7C0S8	Uncharacterized protein (Fragment) OS=Homo sapiens PE=4 SV=2	0.001	10.104	16	4	6	4	1	307	34.5	6.37	16.67	4	metabolic process	cytoplasm	catalytic activity;nucleotide binding	Pf00206, Pf03874, Pf14698		ENSG00000249319.2		7	Amino Acid metabolism		0
4 SV	Homo sapiens PE	Uncharacterized protein (Fragment)	115.2	134	116.8	147.4	175	160	135.4	173.9	185.6	100											185.6	K7EQZ3	Uncharacterized protein (Fragment) OS=Homo sapiens PE=4 SV=1	0.04	2.212	6	1	1	1	1	153	16.4	9.41	2.4	1	regulation of biological process	nucleus	enzyme regulator activity	Pf00014		ENSG00000267748.4		19			0
4 SV	Homo sapiens PE	Uncharacterized protein	87.3	105.4	151.5	61.1	70.5	117.4	50.8	55	68.7	100	114.1	136.3	115.6	149.9	117.8	96.4	118.5	132	112.7	100	151.5	F5H5P2	Uncharacterized protein OS=Homo sapiens PE=4 SV=1	0	39.278	23	7	24	7	1	479	54.2	6.43	83.76	7	metabolic process		catalytic activity	Pf00456, Pf00676		ENSG00000255730.5		19			0
4 SV	Homo sapiens PE	Uncharacterized protein (Fragment)	105.6	103	109.9	104.2	107.3	114.3	120.2	102.7	133	100	107.7	76.1	110.7	87.1	88.1	90.5	131.5	81.2	118.6	100	133	H7C417	Uncharacterized protein (Fragment) OS=Homo sapiens PE=4 SV=1	0.001	8.36	17	4	9	4	1	338	37.4	8.19	20.3	4	transport			Pf00650, Pf10558, Pf13716		ENSG00000249590.7		22			0
4 SV	Homo sapiens PE	Uncharacterized protein	56	69.2	63	65.1	65	73	80.8	70.4	74.4	100	113.8	116.8	89.8	67.7	96.1	104.5	131.9	95.8	39.6	100	131.9	G3V3G9	Uncharacterized protein OS=Homo sapiens PE=4 SV=1	0.001	14.299	8	4	7	4	1	751	84.7	5.12	24.49	4		cytosol;mitochondrion	protein binding	Pf00400, Pf04614		ENSG00000258465.6		1			0
4 SV	Homo sapiens PE	Uncharacterized protein	127.8	125.6	112.6	104.8	102.5	123.8	112.9	113.9	116.4	100	125.8	84.1	78.9	103.5	88.2	72.8	90.9	96.3	70.5	100	127.8	A0A1W2PP11	Uncharacterized protein OS=Homo sapiens PE=4 SV=1	0.001	14.871	15	5	10	5	1	408	45	9.95	24.48	5				Pf01694, Pf05217		ENSG00000283765.1		3			0
4 SV	Homo sapiens PE	Uncharacterized protein	76.6	98.4	85.9	99.1	98.7	105.5	87.8	90.8	99.3	100	110.4	80.5	105.3	124.3	112	75.4	100.8	103.4	102.6	100	124.3	E9PCH4	Uncharacterized protein OS=Homo sapiens PE=4 SV=1	0.001	17.023	5	7	10	5	1	1651	185.1	6.4	18.42	7	regulation of biological process;response to stimulus	cytosol	protein binding	Pf00027, Pf00595, Pf00617, Pf00618, Pf00788, Pf13180, Pf14636		ENSG00000273217.1		5			2
4 SV	Homo sapiens PE	Uncharacterized protein (Fragment)	86.3	93.1	103.6	86.4	78.7	92.7	87.8	82.8	104.7	100	100.3	97.3	99.4	117.8	112.1	92.6	105.1	104.7	104.3	100	117.8	A0A096LPI6	Uncharacterized protein (Fragment) OS=Homo sapiens PE=4 SV=2	0	29.189	44	7	21	6	1	279	30.5	7.87	65.93	7		mitochondrion		Pf01965, Pf04003		ENSG00000276612.3		21			0
4 SV	Homo sapiens PE	Uncharacterized protein	99.8	100.5	116.3	109	104.9	109.3	99.1	112	109.3	100	111.3	97.7	114.1	102.7	105.8	97.1	96.8	99.2	110.9	100	116.3	A0A1W2PRB8	Uncharacterized protein OS=Homo sapiens PE=4 SV=1	0	44.086	19	11	25	7	1	838	93.4	7.77	73.87	11				Pf08925, Pf10156		ENSG00000284057.1		11			2
4 SV	Homo sapiens PE	Uncharacterized protein																					0	U3KPZ7	Uncharacterized protein OS=Homo sapiens PE=4 SV=1	0	75.858	26	22	66	1	1	1027	114.5	9.45	169.6	22	metabolic process		metal ion binding;nucleotide binding;RNA binding	Pf00076, Pf00642, Pf03962, Pf13893, Pf14259		ENSG00000275740.1		5			0
4 SV	Homo sapiens PE	Uncharacterized protein																					0	F8W810	Uncharacterized protein OS=Homo sapiens PE=4 SV=1	0	71.677	38	13	72	1	1	466	50.5	7.85	250.49	13			catalytic activity;nucleotide binding	Pf00009, Pf03144, Pf09173		ENSG00000180574.3		12			0
4930433I11Rik	Mus musculus	RIKEN cDNA 4930433I11 gene											90.8	90	100.8	99.2	122.2	116.2	111.8	141.5	136.6	100	141.5	A0A0U1RPT6	RIKEN cDNA 4930433I11 gene OS=Mus musculus GN=4930433I11Rik PE=4 SV=1	0.018	2.965	3	2	3	2	1	723	79.4	8.54	2.29	2				Pf15442		ENSMUSG00000091692.2		7			0
5031439G07Rik	Mus musculus	RIKEN cDNA 5031439G07 gene																					0	B1APX2	RIKEN cDNA 5031439G07 gene OS=Mus musculus GN=5031439G07Rik PE=1 SV=1	0.009	3.842	2	1	2	1	1	447	50.2	8.09	2.56	1				Pf09741	223739	ENSMUSG00000036046.14	5031439G07Rik	15			0
A1bg	Mus musculus	Alpha-1B-glycoprotein											91.2	93.8	158.5	77.6	80.3	95.9	139.2	89.9	124.7	100	158.5	Q19LI2	Alpha-1B-glycoprotein OS=Mus musculus GN=A1bg PE=1 SV=1	0	23.123	15	5	14	5	1	512	56.5	6.79	32.01	5		extracellular	protein binding	Pf07679, Pf13895, Pf13927	117586	ENSMUSG00000022347.7	A1bg	15			0
A2M	Homo sapiens	Alpha-2-macroglobulin	461.1	367	373.6	182.7	134.2	126	128.9	257.6	269.7	100	4.2	3	3.3	3.7	2.8	3.2	3.2	5	3.5	100	461.1	P01023	Alpha-2-macroglobulin OS=Homo sapiens GN=A2M PE=1 SV=3	0	29.61	5	9	34	4	1	1474	163.2	6.46	82.99	9	cell differentiation;cell organization and biogenesis;metabolic process;regulation of biological process;response to stimulus;transport	cytosol;extracellular;organelle lumen	enzyme regulator activity;protein binding	Pf00207, Pf01835, Pf07677, Pf07678, Pf07703, Pf10569, Pf11974, Pf13249	2	ENSG00000175899.14	A2M	12	Complement and Coagulation Cascades	Complement and coagulation cascades	4
A2m	Mus musculus	Alpha-2-macroglobulin-P	414.3	333.7	284.5	130.9	110.6	96.8	110	195.7	225.7	100											414.3	Q6GQT1	Alpha-2-macroglobulin-P OS=Mus musculus GN=A2m PE=2 SV=2	0	20.912	3	5	13	1	1	1474	164.2	6.61	31.95	5	cell differentiation;regulation of biological process	extracellular	enzyme regulator activity;protein binding	Pf00207, Pf01835, Pf07677, Pf07678, Pf07703, Pf10569, Pf11974, Pf13249	232345	ENSMUSG00000030111.9	A2m	6	Complement and Coagulation Cascades	Complement and coagulation cascades	0
AAAS	Homo sapiens	Aladin	107.2	109.5	109.8	102.9	104.9	106	108.6	102.5	110.4	100	95	73	88.6	94.2	86.5	82.5	102.6	92	95	100	110.4	Q9NRG9	Aladin OS=Homo sapiens GN=AAAS PE=1 SV=1	0	69.469	39	16	49	16	1	546	59.5	7.5	144.97	16	cell organization and biogenesis;metabolic process;regulation of biological process;response to stimulus;transport	cytosol;membrane;nucleus	protein binding	Pf00400	8086	ENSG00000094914.12	AAAS	12		RNA transport	0
Aacs	Mus musculus	Acetoacetyl-CoA synthetase												474.9	144.5	54	238.1	175.4	111.5	43.7	54.3	100	474.9	Q9D2R0	Acetoacetyl-CoA synthetase OS=Mus musculus GN=Aacs PE=1 SV=1	0.002	5.858	5	4	5	1	1	672	75.2	6.71	10.85	4	cell differentiation;cellular homeostasis;metabolic process;regulation of biological process;response to stimulus	cytoplasm;cytosol	catalytic activity;nucleotide binding	Pf00501	78894	ENSMUSG00000029482.4	Aacs	5		Valine, leucine and isoleucine degradation; Butanoate metabolism	0
AACS	Homo sapiens	Acetoacetyl-CoA synthetase	110.6	115.9	120.2	109.2	104.9	123	117	111	125.4	100	102.2	111.1	118.7	109.9	113.7	95.4	116.6	98.6	104.8	100	125.4	Q86V21	Acetoacetyl-CoA synthetase OS=Homo sapiens GN=AACS PE=1 SV=1	0.001	17.205	14	10	15	6	1	672	75.1	6.24	30.99	10	cell differentiation;cellular homeostasis;metabolic process;regulation of biological process;response to stimulus	cytoplasm;cytosol	catalytic activity;nucleotide binding;protein binding	Pf00501	65985	ENSG00000081760.16	AACS	12		Valine, leucine and isoleucine degradation; Butanoate metabolism	4
AADAT	Homo sapiens	Isoform 2 of Kynurenine/alpha-aminoadipate aminotransferase, mitochondrial	123	149.6	143.1	122.5	118.5	111.3	128.3	84.6	137.9	100											149.6	Q8N5Z0-2	Isoform 2 of Kynurenine/alpha-aminoadipate aminotransferase, mitochondrial OS=Homo sapiens GN=AADAT	0.001	7.887	15	4	5	4	1	429	47.8	7.21	8.91	4	metabolic process	organelle lumen	catalytic activity;protein binding	Pf00155, Pf12897	51166	ENSG00000109576.13	AADAT	4	Tryptophan metabolism		0
AAGAB	Homo sapiens	Alpha- and gamma-adaptin-binding protein p34	150.2	201.5	641.7	183	389.3	236.4	368	453.8	363.9	100											641.7	Q6PD74	Alpha- and gamma-adaptin-binding protein p34 OS=Homo sapiens GN=AAGAB PE=1 SV=1	0.001	12.76	24	5	7	5	1	315	34.6	4.64	24.48	5	transport	cytoplasm;cytosol	protein binding	Pf10199	79719	ENSG00000103591.12	AAGAB	15			0
AAK1	Homo sapiens	AP2-associated protein kinase 1 (Fragment)	158.2	149.4	161.9	114.7	146.8	160.8	123.4	155.5	152.6	100	108.3	94.1	81.8	101	88	83	77.3	71.7	77.3	100	161.9	A0A096LP25	AP2-associated protein kinase 1 (Fragment) OS=Homo sapiens GN=AAK1 PE=1 SV=1	0	22.781	20	7	10	4	1	511	54.4	5.12	22.39	7				Pf15282		ENSG00000115977.18		2			0
AAK1	Homo sapiens	AP2-associated protein kinase 1	140.9	113.1	146.4	119.9	125	98.7	130.2	121.8	113.1	100	107.1	93.2	106	103.4	96.4	92	100.5	104.9	102.7	100	146.4	Q2M2I8	AP2-associated protein kinase 1 OS=Homo sapiens GN=AAK1 PE=1 SV=3	0	36.044	16	10	16	6	1	961	103.8	6.6	38.11	10	cell organization and biogenesis;metabolic process;regulation of biological process;transport	cytoplasm;cytosol;membrane	catalytic activity;nucleotide binding;protein binding	Pf00069, Pf07714	22848	ENSG00000115977.18	AAK1	2			2
AAMDC	Homo sapiens	Mth938 domain-containing protein	115	78.7	111.4	106.4	93.3	154.4	118.3	107.7	115.2	100	120.7	104.7	92.6	129.1	113.4	112.2	110.6	142	118.5	100	154.4	E9PNP3	Mth938 domain-containing protein OS=Homo sapiens GN=AAMDC PE=1 SV=1	0.001	14.595	33	4	8	4	1	141	15.6	9.06	20.42	4	regulation of biological process	cytoplasm	protein binding	Pf04430	28971	ENSG00000087884.14	AAMDC	11			0
AAMP	Homo sapiens	Angio-associated migratory cell protein	104.4	107.6	127.4	115	117.5	124.7	106.1	98.2	106.8	100	124.6	111.6	106.7	125.7	103.4	104.2	112.5	121.8	93.4	100	127.4	C9JEH3	Angio-associated migratory cell protein OS=Homo sapiens GN=AAMP PE=1 SV=1	0	41.161	25	9	22	9	1	435	46.8	4.42	71.23	9	cell differentiation;cellular component movement;regulation of biological process	cell surface;cytoskeleton;cytosol;membrane	protein binding	Pf00400, Pf14134	14	ENSG00000127837.9	AAMP	2	Nucleotide-binding Oligomerization Domain (NOD) pathway		0
AAR2	Homo sapiens	Protein AAR2 homolog	134.9	127.4	123.1	134.7	128.2	141.3	121.4	130.6	133.5	100	85.9	91.2	89.9	129.5	98.4	80.2	104.9	107	92.5	100	141.3	Q9Y312	Protein AAR2 homolog OS=Homo sapiens GN=AAR2 PE=1 SV=2	0	62.942	36	9	42	9	1	384	43.4	5.96	139.13	9	cell organization and biogenesis			Pf05282	25980	ENSG00000131043.11	AAR2	20			0
AARS	Homo sapiens	Alanine--tRNA ligase, cytoplasmic	123.5	128.2	143.7	95.9	100.3	101.1	101.5	106.4	103.1	100	92.3	89.7	104.7	97.8	96.7	99.4	103.1	90.4	103.2	100	143.7	P49588	Alanine--tRNA ligase, cytoplasmic OS=Homo sapiens GN=AARS PE=1 SV=2	0	262.415	55	45	287	22	1	968	106.7	5.53	908.1	45	metabolic process;regulation of biological process;response to stimulus	cytoplasm;cytosol;membrane;mitochondrion	catalytic activity;metal ion binding;nucleotide binding;RNA binding	Pf01411, Pf02272, Pf07973	16	ENSG00000090861.15	AARS	16		Aminoacyl-tRNA biosynthesis	25
Aars	Mus musculus	Alanine--tRNA ligase, cytoplasmic											101	71.2	115.4	71.9	103.3	113	106.3	87.6	88	100	115.4	Q8BGQ7	Alanine--tRNA ligase, cytoplasmic OS=Mus musculus GN=Aars PE=1 SV=1	0	125.033	30	26	145	3	1	968	106.8	5.67	434.71	26	metabolic process;regulation of biological process	cytoplasm;cytosol;membrane;mitochondrion	catalytic activity;metal ion binding;nucleotide binding;protein binding;RNA binding	Pf01411, Pf02272, Pf07973	234734	ENSMUSG00000031960.14	Aars	8		Aminoacyl-tRNA biosynthesis	0
AARS2	Homo sapiens	Alanine--tRNA ligase, mitochondrial	96.9	93.6	109.8	107.4	91.2	113	89.8	97.9	112	100	79.2	86.9	104.8	97.5	80.5	83.1	100.2	95.8	99.5	100	113	Q5JTZ9	Alanine--tRNA ligase, mitochondrial OS=Homo sapiens GN=AARS2 PE=1 SV=1	0	59.003	26	17	41	17	1	985	107.3	6.27	111.51	17	cell organization and biogenesis;metabolic process	cytoplasm;mitochondrion	catalytic activity;metal ion binding;nucleotide binding;RNA binding	Pf01411, Pf07973	57505	ENSG00000124608.4	AARS2	6		Aminoacyl-tRNA biosynthesis	0
AARSD1	Homo sapiens	Isoform 3 of Alanyl-tRNA editing protein Aarsd1	89.1	92	98.6	94.6	80.9	104.6	85.3	91.3	93.9	100	93.3	97.9	95.9	109	104.5	94.9	97.5	92.3	106.6	100	109	Q9BTE6-3	Isoform 3 of Alanyl-tRNA editing protein Aarsd1 OS=Homo sapiens GN=AARSD1	0	38.915	22	10	25	9	1	586	65.7	6.51	87.76	10	metabolic process		catalytic activity;nucleotide binding	Pf01411, Pf04969, Pf07973	100885850; 100885848; 80755	ENSG00000108825.17	PTGES3L-AARSD1; PTGES3L; AARSD1	17			0
AASDHPPT	Homo sapiens	L-aminoadipate-semialdehyde dehydrogenase-phosphopantetheinyl transferase	97.9	96.9	91.1	101.8	110.2	111.4	116.5	111.7	119.4	100	79.8	98.5	97.9	90.9	97.4	82	89.1	98	84.3	100	119.4	Q9NRN7	L-aminoadipate-semialdehyde dehydrogenase-phosphopantetheinyl transferase OS=Homo sapiens GN=AASDHPPT PE=1 SV=2	0	29.605	27	7	22	7	1	309	35.8	6.8	65.82	7	metabolic process	cytoplasm;cytosol	catalytic activity;metal ion binding;protein binding	Pf01648	60496	ENSG00000149313.10	AASDHPPT	11		Pantothenate and CoA biosynthesis	0
AATF	Homo sapiens	Protein AATF	111.2	109	101	117.7	118.4	108.1	116.2	116.8	100.7	100	98.6	102.5	94.5	102.8	104.4	85.9	94.5	110.7	92.8	100	118.4	Q9NY61	Protein AATF OS=Homo sapiens GN=AATF PE=1 SV=1	0	38.143	21	9	25	9	1	560	63.1	4.94	79.97	9	cell division;regulation of biological process;response to stimulus	cytoplasm;Golgi;nucleus	protein binding;RNA binding	Pf08164, Pf13339	26574	ENSG00000276072.2; ENSG00000275700.4	AATF	17; CHR_HSCHR17_7_CTG4			0
ABCA12	Homo sapiens	ATP-binding cassette sub-family A member 12																					0	Q86UK0	ATP-binding cassette sub-family A member 12 OS=Homo sapiens GN=ABCA12 PE=1 SV=3	0.034	2.402	1	2	2	1	1	2595	293	7.75	4	2	cell differentiation;cell organization and biogenesis;cellular homeostasis;regulation of biological process;transport	cytoplasm;cytosol;membrane	catalytic activity;nucleotide binding;protein binding;transporter activity	Pf00005, Pf12698, Pf13304	26154	ENSG00000144452.14	ABCA12	2		ABC transporters	0
ABCA2	Homo sapiens	ATP-binding cassette sub-family A member 2																					0	A0A087WXK5	ATP-binding cassette sub-family A member 2 OS=Homo sapiens GN=ABCA2 PE=1 SV=1	0.001	7.253	2	3	4	3	1	2466	272.8	6.86	4.86	3	transport	membrane	catalytic activity;nucleotide binding;transporter activity	Pf00005, Pf12698, Pf12730, Pf13304, Pf13558		ENSG00000107331.16		9			0
ABCA3	Homo sapiens	ATP-binding cassette sub-family A member 3																					0	Q99758	ATP-binding cassette sub-family A member 3 OS=Homo sapiens GN=ABCA3 PE=1 SV=2	0.046	2.109	1	1	2	1	1	1704	191.2	7.62	0	1	metabolic process;response to stimulus;transport	membrane	catalytic activity;nucleotide binding;transporter activity	Pf00005, Pf03193, Pf12698, Pf13304, Pf13476	21	ENSG00000167972.13	ABCA3	16		ABC transporters	0
ABCA8	Homo sapiens	Isoform 3 of ATP-binding cassette sub-family A member 8																					0	O94911-3	Isoform 3 of ATP-binding cassette sub-family A member 8 OS=Homo sapiens GN=ABCA8	0.005	4.499	1	2	2	2	1	1621	183.6	7.25	4.5	2	transport	membrane	catalytic activity;nucleotide binding;transporter activity	Pf00005, Pf03193, Pf12698, Pf12730, Pf13304	10351	ENSG00000141338.13	ABCA8	17			0
ABCB10	Homo sapiens	ATP-binding cassette sub-family B member 10, mitochondrial	88.9	90.2	57.3	110.7	93.1	79.7	102.5	105.3	86.2	100	109.7	115.3	105.8	123.8	69.4	77.8	144.5	97.3	94.2	100	144.5	Q9NRK6	ATP-binding cassette sub-family B member 10, mitochondrial OS=Homo sapiens GN=ABCB10 PE=1 SV=2	0.001	15.682	10	5	9	5	1	738	79.1	9.85	28.69	5	transport	membrane;mitochondrion	catalytic activity;nucleotide binding;protein binding;transporter activity	Pf00005, Pf00664, Pf02463, Pf13304, Pf13481, Pf13558	23456	ENSG00000135776.4	ABCB10	1		ABC transporters	0
ABCB6	Homo sapiens	ATP-binding cassette sub-family B member 6, mitochondrial	84.4	102.3	110	84	111.8	88.1	96.4	83.3	93.8	100											111.8	Q9NP58	ATP-binding cassette sub-family B member 6, mitochondrial OS=Homo sapiens GN=ABCB6 PE=1 SV=1	0	34.728	16	9	21	9	1	842	93.8	8.48	52.71	9	cellular homeostasis;metabolic process;transport	cytosol;endoplasmic reticulum;endosome;Golgi;membrane;mitochondrion	catalytic activity;nucleotide binding;transporter activity	Pf00005, Pf00664, Pf02463, Pf03193, Pf13304, Pf13558	10058	ENSG00000115657.12	ABCB6	2		ABC transporters	0
ABCB7	Homo sapiens	Isoform 2 of ATP-binding cassette sub-family B member 7, mitochondrial	86.8	80.8	81.2	90.2	84.9	82.3	84.5	87.9	90	100	117.3	90.6	88.3	105.1	95.7	92.6	112.7	101.8	105.1	100	117.3	O75027-2	Isoform 2 of ATP-binding cassette sub-family B member 7, mitochondrial OS=Homo sapiens GN=ABCB7	0	44.774	20	11	30	11	1	753	82.7	9.33	82.25	11	cellular homeostasis;transport	membrane;mitochondrion	catalytic activity;nucleotide binding;transporter activity	Pf00005, Pf00664, Pf13207, Pf13304	22	ENSG00000131269.15	ABCB7	X			0
ABCB8	Homo sapiens	ATP-binding cassette sub-family B member 8, mitochondrial											58.8	50.7	45.6	37.6	141.4	58.9	92.6		38.2	100	141.4	Q9NUT2	ATP-binding cassette sub-family B member 8, mitochondrial OS=Homo sapiens GN=ABCB8 PE=1 SV=3	0.001	7.91	3	2	3	1	1	735	79.9	8.98	8.13	2	transport	membrane;mitochondrion;nucleus	catalytic activity;nucleotide binding;transporter activity	Pf00005, Pf00664, Pf06414, Pf13304, Pf13481, Pf13558	11194	ENSG00000197150.12	ABCB8	7		ABC transporters	0
ABCC1	Homo sapiens	Isoform 9 of Multidrug resistance-associated protein 1	87.8	95.1	92.6	85.9	104.7	112.5	96.9	97.3	114	100	114.5	94.1	72	84.1	71.1	79.9	85.6	78	84.3	100	114.5	P33527-9	Isoform 9 of Multidrug resistance-associated protein 1 OS=Homo sapiens GN=ABCC1	0	52.088	13	15	30	15	1	1541	172.5	6.81	79.31	15	metabolic process;response to stimulus;transport	membrane	catalytic activity;nucleotide binding;transporter activity	Pf00005, Pf00664	4363		ABCC1	16	Irinotecan Pathway		0
ABCC4	Homo sapiens	Multidrug resistance-associated protein 4	118.3	133	125.8	55.4	124.9	98	134.4	104.6	55.5	100	122.5	139.8	134.2	160.9	93.8	79.5	110.6	117.8	89.1	100	160.9	O15439	Multidrug resistance-associated protein 4 OS=Homo sapiens GN=ABCC4 PE=1 SV=3	0	22.978	10	9	10	6	1	1325	149.4	8.19	27.82	9	cell organization and biogenesis;metabolic process;regulation of biological process;response to stimulus;transport	membrane	catalytic activity;nucleotide binding;transporter activity	Pf00005, Pf00664, Pf01926, Pf08477, Pf13191	10257	ENSG00000125257.13	ABCC4	13	TYROBP Causal Network; Ectoderm Differentiation; Drug Induction of Bile Acid Pathway; NRF2 pathway; Photodynamic therapy-induced NFE2L2 (NRF2) survival signaling; Fluoropyrimidine Activity	cAMP signaling pathway; Antifolate resistance; ABC transporters; Bile secretion	3
Abcc4	Mus musculus	ATP-binding cassette, sub-family C (CFTR/MRP), member 4																					0	E9Q236	ATP-binding cassette, sub-family C (CFTR/MRP), member 4 OS=Mus musculus GN=Abcc4 PE=1 SV=1	0.016	3.05	2	3	3	1	1	1325	148.8	8.28	4.19	3	cell organization and biogenesis;regulation of biological process;response to stimulus;transport	membrane	catalytic activity;nucleotide binding;transporter activity	Pf00005, Pf00664, Pf01926, Pf08477	239273	ENSMUSG00000032849.13	Abcc4	14	TYROBP Causal Network	Bile secretion; ABC transporters; cAMP signaling pathway; Antifolate resistance	0
ABCD1	Homo sapiens	ATP-binding cassette sub-family D member 1	115.7	113.3	118.8	106.2	111.7	124.5	108.9	112.5	103.7	100	98.2	91	94.2	98.4	83.7	91.8	111.4	95.6	97.8	100	124.5	P33897	ATP-binding cassette sub-family D member 1 OS=Homo sapiens GN=ABCD1 PE=1 SV=2	0	24.452	16	9	12	9	1	745	82.9	8.95	31.82	9	cell organization and biogenesis;metabolic process;transport	cytoplasm;cytosol;membrane;mitochondrion	catalytic activity;nucleotide binding;protein binding;transporter activity	Pf00005, Pf02456, Pf06472	215	ENSG00000101986.11	ABCD1	X		ABC transporters; Peroxisome	0
ABCD3	Homo sapiens	ATP-binding cassette sub-family D member 3	124.8	130.6	118.1	121	116.2	116.4	118.3	117	115.8	100	106.6	89	86.8	108	89.7	76.5	109	93.4	95.7	100	130.6	P28288	ATP-binding cassette sub-family D member 3 OS=Homo sapiens GN=ABCD3 PE=1 SV=1	0	69.03	29	17	71	16	1	659	75.4	9.36	216.72	17	cell organization and biogenesis;metabolic process;response to stimulus;transport	cytosol;membrane;mitochondrion;organelle lumen	catalytic activity;nucleotide binding;protein binding;transporter activity	Pf00005, Pf06472	5825	ENSG00000117528.11	ABCD3	1	Nuclear Receptors in Lipid Metabolism and Toxicity	Peroxisome; ABC transporters	1
Abce1	Mus musculus	ATP-binding cassette sub-family E member 1	116.7	117.4	117	108.7	120.1	117.9	120.2	119.6	112.4	100	104.7	84.1	90.1	95.7	92.5	88	99.7	88.1	86.7	100	120.2	P61222	ATP-binding cassette sub-family E member 1 OS=Mus musculus GN=Abce1 PE=1 SV=1	0	108.121	47	21	80	21	1	599	67.3	8.34	270.3	21	cell organization and biogenesis;metabolic process;regulation of biological process;transport	cytoplasm;cytosol;membrane;mitochondrion	catalytic activity;enzyme regulator activity;metal ion binding;nucleotide binding	Pf00005, Pf04068, Pf13304, Pf13671	24015	ENSMUSG00000058355.8	Abce1	8			0
ABCF1	Homo sapiens	ATP-binding cassette sub-family F member 1 (Fragment)	119.8	123.2	129.7	160.9	132.3	111.3	119.4	137.5	95.9	100											160.9	Q5STZ8	ATP-binding cassette sub-family F member 1 (Fragment) OS=Homo sapiens GN=ABCF1 PE=1 SV=9	0	86.828	45	15	59	2	1	339	38.3	5.87	183.83	15		cytosol				ENSG00000225989.9; ENSG00000232169.9; ENSG00000204574.12; ENSG00000206490.11; ENSG00000236149.9; ENSG00000236342.8; ENSG00000231129.8		CHR_HSCHR6_MHC_SSTO_CTG1; CHR_HSCHR6_MHC_DBB_CTG1; 6; CHR_HSCHR6_MHC_QBL_CTG1; CHR_HSCHR6_MHC_COX_CTG1; CHR_HSCHR6_MHC_MCF_CTG1; CHR_HSCHR6_MHC_MANN_CTG1			0
ABCF1	Homo sapiens	ATP-binding cassette sub-family F member 1	110.5	112	112.9	123	125.3	118	121.1	125.6	115.3	100	91.3	86.7	91.6	98.9	82.1	83.2	94.2	92.3	93	100	125.6	Q8NE71	ATP-binding cassette sub-family F member 1 OS=Homo sapiens GN=ABCF1 PE=1 SV=2	0	176.539	45	32	158	10	1	845	95.9	6.8	542.74	32	defense response;metabolic process;regulation of biological process;response to stimulus;transport	cytoplasm;cytosol;membrane;nucleus;ribosome	catalytic activity;nucleotide binding;protein binding;RNA binding;translation regulator activity	Pf00005, Pf13304	23	ENSG00000225989.9; ENSG00000232169.9; ENSG00000204574.12; ENSG00000206490.11; ENSG00000236149.9; ENSG00000236342.8; ENSG00000231129.8	ABCF1	6; CHR_HSCHR6_MHC_SSTO_CTG1; CHR_HSCHR6_MHC_DBB_CTG1; CHR_HSCHR6_MHC_QBL_CTG1; CHR_HSCHR6_MHC_COX_CTG1; CHR_HSCHR6_MHC_MCF_CTG1; CHR_HSCHR6_MHC_MANN_CTG1			21
Abcf1	Mus musculus	ATP-binding cassette sub-family F member 1																					0	Q6P542	ATP-binding cassette sub-family F member 1 OS=Mus musculus GN=Abcf1 PE=1 SV=1	0	69.14	18	14	82	1	1	837	94.9	6.51	249.66	14	metabolic process;regulation of biological process	cytoplasm;cytosol;membrane;nucleus;ribosome	catalytic activity;nucleotide binding;RNA binding;translation regulator activity	Pf00005, Pf13304	224742	ENSMUSG00000038762.15	Abcf1	17			0
ABCF2	Homo sapiens	Isoform 2 of ATP-binding cassette sub-family F member 2	133.5	123	113	134.8	136.7	131.6	127.8	123.5	127.7	100	76.4	85.3	85.1	94.9	82.6	85.9	87.1	91.2	81.7	100	136.7	Q9UG63-2	Isoform 2 of ATP-binding cassette sub-family F member 2 OS=Homo sapiens GN=ABCF2	0	84.657	32	20	86	20	1	634	72.4	7.49	221.71	20	transport	membrane;mitochondrion	catalytic activity;nucleotide binding;transporter activity	Pf00005, Pf12848	10061	ENSG00000033050.7	ABCF2	7			0
ABCF3	Homo sapiens	ATP-binding cassette sub-family F member 3	95.7	104.4	98.3	95.8	102.5	112.1	94.9	95.9	107.5	100	92.5	111.5	103.9	116	111.7	102.7	109.2	108.6	95.6	100	116	Q9NUQ8	ATP-binding cassette sub-family F member 3 OS=Homo sapiens GN=ABCF3 PE=1 SV=2	0	62.944	28	16	43	16	1	709	79.7	6.34	115.71	16	defense response;response to stimulus	membrane	catalytic activity;nucleotide binding;protein binding	Pf00005, Pf02463, Pf12848, Pf13304	55324	ENSG00000161204.11	ABCF3	3			0
ABHD10	Homo sapiens	Mycophenolic acid acyl-glucuronide esterase, mitochondrial	96.7	90.7	86.5	80.1	86.1	84.5	93.5	94.7	79.6	100	90.4	92.9	98.6	114.1	97.9	93.7	91	94.7	83.9	100	114.1	Q9NUJ1	Mycophenolic acid acyl-glucuronide esterase, mitochondrial OS=Homo sapiens GN=ABHD10 PE=1 SV=1	0	28.572	31	7	18	7	1	306	33.9	8.57	48.09	7	metabolic process	cytosol;mitochondrion;organelle lumen	catalytic activity	Pf00326, Pf00561, Pf12695, Pf12697	55347	ENSG00000144827.8	ABHD10	3			0
ABHD11	Homo sapiens	Protein ABHD11	100.8	118.9	85.9	92.2	121.2	112.4	115.3	111	93.4	100	67.8	91.6	112.4	93.3	85.3	87.5	90.9	87.4	106.8	100	121.2	Q8NFV4	Protein ABHD11 OS=Homo sapiens GN=ABHD11 PE=1 SV=1	0.001	13.835	14	4	9	4	1	315	34.7	9.48	18.96	4		mitochondrion	catalytic activity	Pf00561, Pf00756, Pf07819, Pf12695, Pf12697	83451	ENSG00000106077.18	ABHD11	7			0
ABHD12	Homo sapiens	Isoform 2 of Monoacylglycerol lipase ABHD12		38.4	73.4	58.1	30.3	45.5	49.7	45.9	128.6	100	59.1	105.6	121.1	107.8	138.2	106.3	97.6	95.6	113.4	100	138.2	Q8N2K0-2	Isoform 2 of Monoacylglycerol lipase ABHD12 OS=Homo sapiens GN=ABHD12	0	19.47	23	6	7	6	1	404	45.5	8.65	19.24	6	metabolic process;response to stimulus	membrane	catalytic activity	Pf00326, Pf00561, Pf12695, Pf12697	26090	ENSG00000100997.18	ABHD12	20			0
ABHD13	Homo sapiens	Protein ABHD13																					0	Q7L211	Protein ABHD13 OS=Homo sapiens GN=ABHD13 PE=2 SV=1	0.018	2.943	6	1	1	1	1	337	38.5	8.57	2.79	1		membrane	catalytic activity	Pf00561, Pf02230, Pf05448, Pf12695, Pf12697	84945	ENSG00000139826.5	ABHD13	13			0
ABHD14B	Homo sapiens	Protein ABHD14B	86.8	104.7	93.4	75.6	79.4	72.9	87.4	97.9	79.1	100	118.3	109.7	104.4	120.7	118.2	104.9	93.9	102.5	94.3	100	120.7	Q96IU4	Protein ABHD14B OS=Homo sapiens GN=ABHD14B PE=1 SV=1	0.001	12.183	26	4	10	4	1	210	22.3	6.4	28.71	4	metabolic process;regulation of biological process	cytoplasm;cytosol;nucleus	catalytic activity;protein binding	Pf00561, Pf12146, Pf12695, Pf12697	84836	ENSG00000114779.19	ABHD14B	3			0
ABHD15	Homo sapiens	Protein ABHD15																					0	Q6UXT9	Protein ABHD15 OS=Homo sapiens GN=ABHD15 PE=1 SV=2	0.035	2.346	4	1	1	1	1	468	51.7	7.61	2.57	1	metabolic process	extracellular;membrane	catalytic activity		116236	ENSG00000168792.4	ABHD15	17			0
ABHD16A	Homo sapiens	HLA-B associated transcript 5, isoform CRA_b	105.6	102.5	98.1	107.2	96.5	95.7	95.6	93.8	108.1	100	179.5	139.4	155.3	159.4	164.8	180.1	154.5	99.2	171	100	180.1	A0A0G2JJD3	HLA-B associated transcript 5, isoform CRA_b OS=Homo sapiens GN=ABHD16A PE=1 SV=1	0.001	13.993	11	8	14	8	1	601	67.5	8.84	30.53	8	metabolic process	membrane	catalytic activity;protein binding	Pf00561, Pf12695, Pf12697	7920	ENSG00000230475.9; ENSG00000231488.9; ENSG00000235676.9; ENSG00000224552.9; ENSG00000236063.9	ABHD16A	6; CHR_HSCHR6_MHC_SSTO_CTG1; CHR_HSCHR6_MHC_DBB_CTG1; CHR_HSCHR6_MHC_COX_CTG1; CHR_HSCHR6_MHC_MANN_CTG1; CHR_HSCHR6_MHC_MCF_CTG1			0
ABHD17B	Homo sapiens	Isoform 2 of Protein ABHD17B	159	166.7	153	121.8	118.3	137.5	128.6	108	96.9	100											166.7	Q5VST6-2	Isoform 2 of Protein ABHD17B OS=Homo sapiens GN=ABHD17B	0.02	2.88	11	2	2	2	1	293	32.8	6.83	5.12	2	metabolic process	extracellular;membrane	catalytic activity	Pf00326, Pf01738, Pf02230, Pf05728, Pf12695, Pf12697	51104	ENSG00000107362.13	ABHD17B; FAM108B1	9			0
ABHD4	Homo sapiens	Protein ABHD4	561.8	364	398.8	459.2	533.5	425	324.5	344.2	347.9	100											561.8	Q8TB40	Protein ABHD4 OS=Homo sapiens GN=ABHD4 PE=2 SV=1	0.001	7.849	11	3	3	3	1	342	38.8	7.59	4.91	3	metabolic process	membrane	catalytic activity	Pf00561, Pf03403, Pf12695, Pf12697	63874	ENSG00000100439.10	ABHD4	14			0
ABHD5	Homo sapiens	1-acylglycerol-3-phosphate O-acyltransferase ABHD5	346.1	332.2	262.4	135.3	163.6	115	132.1	222	244.5	100											346.1	Q8WTS1	1-acylglycerol-3-phosphate O-acyltransferase ABHD5 OS=Homo sapiens GN=ABHD5 PE=1 SV=1	0.001	9.116	10	2	2	2	1	349	39.1	6.61	9.2	2	cell differentiation;metabolic process;regulation of biological process	cytoplasm;cytosol	catalytic activity	Pf00561, Pf12695, Pf12697	51099	ENSG00000011198.7	ABHD5	3		Regulation of lipolysis in adipocytes	0
ABI1	Homo sapiens	Abl interactor 1	119.1	129.8	118.3	120.7	100.8	92.6	114.1	96.8	115.5	100											129.8	Q8IZP0	Abl interactor 1 OS=Homo sapiens GN=ABI1 PE=1 SV=4	0	17.889	12	5	11	3	1	508	55	7.06	27.95	5	cell organization and biogenesis;cellular component movement;metabolic process;regulation of biological process;response to stimulus	cytoplasm;cytoskeleton;cytosol;endoplasmic reticulum;membrane;nucleus	enzyme regulator activity;protein binding	Pf00018, Pf07653, Pf07815, Pf14604	10006	ENSG00000136754.16	ABI1	10	EGF/EGFR Signaling Pathway		0
ABI2	Homo sapiens	Abl interactor 2	95.4	109.7	117.3	96.1	107.8	84.9	106.6	102.8	105.8	100	79.8	78.2	99.8	93.6	88.7	87.6	87.4	68.2	85.3	100	117.3	F8WAL6	Abl interactor 2 OS=Homo sapiens GN=ABI2 PE=1 SV=2	0.001	15.999	13	6	11	4	1	513	55.6	6.02	21.67	6	cell organization and biogenesis;cellular component movement;metabolic process;regulation of biological process;response to stimulus	cytoplasm;cytoskeleton;cytosol	DNA binding;enzyme regulator activity;protein binding	Pf00018, Pf07653, Pf07815, Pf14604	10152	ENSG00000138443.15	ABI2	2	Regulation of Actin Cytoskeleton	Regulation of actin cytoskeleton	2
Abi3bp	Mus musculus	ABI gene family, member 3 (NESH)-binding protein											135.1	100.2	148.6	126.3	132	158	129.4	128	139.4	100	158	Q59IW6	ABI gene family, member 3 (NESH)-binding protein OS=Mus musculus GN=Abi3bp PE=1 SV=1	0.001	7.516	3	3	3	3	1	1179	129.5	9.57	9.01	3	cell organization and biogenesis;regulation of biological process		protein binding	Pf00041	320712	ENSMUSG00000035258.14	Abi3bp	16			0
ABL1	Homo sapiens	Isoform IB of Tyrosine-protein kinase ABL1	81.3	77.3	116.8	89.7	102.9	121.1	103.2	110.6	114.9	100	81.6	112.8	124.5	98.4	89.2	100.6	118.3	71.6	116.7	100	124.5	P00519-2	Isoform IB of Tyrosine-protein kinase ABL1 OS=Homo sapiens GN=ABL1	0	21.297	7	6	7	5	1	1149	124.9	8.84	23.49	6	cell differentiation;cell growth;cell organization and biogenesis;cell proliferation;cellular homeostasis;defense response;metabolic process;regulation of biological process;response to stimulus	cytoplasm;cytoskeleton;cytosol;membrane;mitochondrion;nucleus	catalytic activity;DNA binding;metal ion binding;nucleotide binding;protein binding	Pf00017, Pf00018, Pf00069, Pf07653, Pf07714, Pf08919, Pf14604	25	ENSG00000097007.17	ABL1	9	TP53 Network; ErbB Signaling Pathway; Cell Cycle; ATM Signaling Pathway; Integrated Breast Cancer Pathway; DNA Damage Response (only ATM dependent); Apoptosis-related network due to altered Notch3 in ovarian cancer; Pathogenic Escherichia coli infection; miRNAs involved in DNA damage response; EGF/EGFR Signaling Pathway; Imatinib and Chronic Myeloid Leukemia; Regulation of Microtubule Cytoskeleto…		1
ABL2	Homo sapiens	Isoform 6 of Abelson tyrosine-protein kinase 2																					0	P42684-6	Isoform 6 of Abelson tyrosine-protein kinase 2 OS=Homo sapiens GN=ABL2	0.001	8.505	5	3	3	2	1	1161	126.1	8.37	6.88	3	cellular homeostasis;defense response;metabolic process;regulation of biological process;response to stimulus	cytoskeleton;cytosol	catalytic activity;metal ion binding;nucleotide binding;protein binding	Pf00017, Pf00018, Pf00069, Pf07653, Pf07714, Pf08239, Pf08919, Pf12913, Pf14604	27	ENSG00000143322.19	ABL2	1			0
Ablim1	Mus musculus	Actin-binding LIM protein 1											132.3	132.5	276.9	185	119.4	200.2	110.5	392.8	154.6	100	392.8	E9QK41	Actin-binding LIM protein 1 OS=Mus musculus GN=Ablim1 PE=1 SV=1	0	19.901	7	5	10	5	1	861	96.8	8.63	16.74	5	cell organization and biogenesis;cellular component movement;regulation of biological process	cytoplasm;cytoskeleton	metal ion binding;protein binding	Pf00412, Pf02209	226251	ENSMUSG00000025085.16	Ablim1	19		Axon guidance	0
ABR	Homo sapiens	Active breakpoint cluster region-related protein	109.3	109.1	115	134	130.8	126.9	120.3	139.8	110.8	100	84.5	69.6	87.6	87.3	80.3	81.9	79.4	83	80.1	100	139.8	A0A1C7CYZ0	Active breakpoint cluster region-related protein OS=Homo sapiens GN=ABR PE=1 SV=1	0	36.434	16	11	21	10	1	871	98.9	6.65	54.24	11	cell organization and biogenesis;regulation of biological process;response to stimulus	cytosol;membrane	enzyme regulator activity;protein binding	Pf00168, Pf00169, Pf00620, Pf00621	29	ENSG00000159842.14	ABR	17			1
Abracl	Mus musculus	Costars family protein ABRACL	83.4	95.1	64.3	77.7	72.3	70.2	59.6	86.9	83.7	100	109.4	121.3	135.2	114.3	124	134.3	108.5	128.9	128.4	100	135.2	E9QMV2	Costars family protein ABRACL OS=Mus musculus GN=Abracl PE=1 SV=1	0.001	9.462	27	2	12	1	1	81	9.1	5.8	27.03	2				Pf14705	73112	ENSMUSG00000078453.3	3110003A17Rik; Abracl	10			1
ABRACL	Homo sapiens	Costars family protein ABRACL																					0	Q9P1F3	Costars family protein ABRACL OS=Homo sapiens GN=ABRACL PE=1 SV=1	0.001	9.707	46	2	12	1	1	81	9.1	6.29	24.93	2				Pf14705	58527	ENSG00000146386.7	ABRACL	6			0
ABRAXAS1	Homo sapiens	BRCA1-A complex subunit Abraxas 1																					0	Q6UWZ7	BRCA1-A complex subunit Abraxas 1 OS=Homo sapiens GN=ABRAXAS1 PE=1 SV=2	0.001	7.924	6	2	3	2	1	409	46.6	7.05	7.68	2	cell organization and biogenesis;metabolic process;regulation of biological process;response to stimulus	nucleus	protein binding		84142	ENSG00000163322.13	FAM175A; ABRAXAS1	4		Homologous recombination	0
ABRAXAS2	Homo sapiens	BRISC complex subunit Abraxas 2	77.5	86	72	97.8	91.9	102.5	99.7	107.2	104.4	100	86.2	79.5	97.6	89	92.3	96.5	95.2	105.1	85.3	100	107.2	Q15018	BRISC complex subunit Abraxas 2 OS=Homo sapiens GN=ABRAXAS2 PE=1 SV=2	0	25.48	16	6	15	6	1	415	46.9	6.21	33.76	6	cell division;cell organization and biogenesis;metabolic process;response to stimulus	cytoplasm;cytoskeleton;cytosol;nucleus	protein binding	Pf00261	23172	ENSG00000165660.7	FAM175B; ABRAXAS2	10			0
ABT1	Homo sapiens	Activator of basal transcription 1	98	85.4	82.8	100.5	93.4	100	105	90.6	103	100	85.8	89.6	94.7	103.7	117.9	114.7	90.2	111.5	100.4	100	117.9	Q9ULW3	Activator of basal transcription 1 OS=Homo sapiens GN=ABT1 PE=1 SV=1	0.004	4.853	14	2	4	2	1	272	31.1	9.88	8.62	2	cell differentiation;cell organization and biogenesis;metabolic process;regulation of biological process	nucleus	DNA binding;nucleotide binding;protein binding;RNA binding	Pf14259	29777	ENSG00000146109.4	ABT1	6			0
ABTB2	Homo sapiens	Ankyrin repeat and BTB/POZ domain-containing protein 2	77.3	37	85	86.3	67.8	82.9	110.3	103.4	61.3	100	77	91.5	76.1	127.8	153.1	105.8	93.1	105.7	109.8	100	153.1	Q8N961	Ankyrin repeat and BTB/POZ domain-containing protein 2 OS=Homo sapiens GN=ABTB2 PE=2 SV=2	0.001	10.791	7	4	5	4	1	1025	113.6	6.29	13.59	4	metabolic process;regulation of biological process;response to stimulus	cytoplasm	protein binding	Pf00023, Pf00651, Pf12796, Pf13606, Pf13637, Pf13857	25841	ENSG00000166016.5	ABTB2	11			0
ACAA1	Homo sapiens	3-ketoacyl-CoA thiolase, peroxisomal	69.6	86.8	92.3	71.6	71.8	105.6	81	71.2	85	100	103.3	118.6	114.3	138.8	103.8	102.3	110	116.3	109.5	100	138.8	P09110	3-ketoacyl-CoA thiolase, peroxisomal OS=Homo sapiens GN=ACAA1 PE=1 SV=2	0	61.929	53	12	39	11	1	424	44.3	8.44	132.11	12	metabolic process;transport	extracellular;membrane;organelle lumen	catalytic activity;protein binding	Pf00108, Pf02803, Pf08541	30	ENSG00000060971.17	ACAA1	3	Amino Acid metabolism; PPAR signaling pathway; PPAR Alpha Pathway	Fatty acid degradation; Valine, leucine and isoleucine degradation; Biosynthesis of unsaturated fatty acids; Peroxisome; Metabolic pathways; PPAR signaling pathway; Fatty acid metabolism; alpha-Linolenic acid metabolism	1
Acaa1a	Mus musculus	3-ketoacyl-CoA thiolase A, peroxisomal											217.8	886.2	579	161.2	974.2	856.8	129.3	203.2	397.6	100	974.2	Q921H8	3-ketoacyl-CoA thiolase A, peroxisomal OS=Mus musculus GN=Acaa1a PE=1 SV=1	0	22.761	18	4	8	3	1	424	43.9	8.44	26.61	4	metabolic process	membrane;mitochondrion	catalytic activity	Pf00108, Pf02803, Pf08541	113868	ENSMUSG00000036138.16	Acaa1a	9	PPAR signaling pathway	alpha-Linolenic acid metabolism; PPAR signaling pathway; Peroxisome; Metabolic pathways; Fatty acid metabolism; Biosynthesis of unsaturated fatty acids; Fatty acid degradation; Valine, leucine and isoleucine degradation	0
Acaa2	Mus musculus	3-ketoacyl-CoA thiolase, mitochondrial	107.5	102.8	98.5	104	105	107.6	114.1	106	115.8	100	95.1	148.2	118.7	91.5	167.7	181.2	97.7	105.5	101.9	100	181.2	Q8BWT1	3-ketoacyl-CoA thiolase, mitochondrial OS=Mus musculus GN=Acaa2 PE=1 SV=3	0	49.218	49	14	29	9	1	397	41.8	8.09	70.94	14	cell organization and biogenesis;metabolic process;regulation of biological process;response to stimulus	membrane;mitochondrion;organelle lumen	catalytic activity;RNA binding	Pf00108, Pf02801, Pf02803	52538	ENSMUSG00000036880.9	Acaa2	18	Fatty Acid Biosynthesis	Metabolic pathways; Fatty acid metabolism; Fatty acid degradation; Valine, leucine and isoleucine degradation; Fatty acid elongation	5
ACAA2	Homo sapiens	3-ketoacyl-CoA thiolase, mitochondrial	151	127.4	132.1	121.2	119.4	166.6	125.2	134.5	125	100	84.2	73.2	92.3	97.8	84.7	75.4	90.8	80.3	94.2	100	166.6	P42765	3-ketoacyl-CoA thiolase, mitochondrial OS=Homo sapiens GN=ACAA2 PE=1 SV=2	0	95.095	52	14	82	9	1	397	41.9	8.09	274.18	14	cell organization and biogenesis;metabolic process;regulation of biological process;response to stimulus	membrane;mitochondrion;organelle lumen	catalytic activity;protein binding;RNA binding	Pf00108, Pf02801, Pf02803	10449	ENSG00000167315.17	ACAA2	18	Fatty Acid Biosynthesis	Valine, leucine and isoleucine degradation; Fatty acid elongation; Fatty acid metabolism; Metabolic pathways; Fatty acid degradation	0
ACACA	Homo sapiens	Isoform 4 of Acetyl-CoA carboxylase 1	96.8	101.3	106	88.3	97.2	98.3	95.7	96.9	103.4	100	129.7	113.5	87.4	92.4	92.5	86.1	122.4	88.9	95.4	100	129.7	Q13085-4	Isoform 4 of Acetyl-CoA carboxylase 1 OS=Homo sapiens GN=ACACA	0	192.656	29	57	128	56	1	2383	269.8	6.52	339.2	57	cell organization and biogenesis;metabolic process;regulation of biological process;response to stimulus;transport	cytoskeleton;cytosol;mitochondrion	catalytic activity;metal ion binding;nucleotide binding;protein binding	Pf00289, Pf00364, Pf01039, Pf02222, Pf02655, Pf02785, Pf02786, Pf07478, Pf08326, Pf13535, Pf15632	31	ENSG00000278540.4; ENSG00000275176.4	ACACA	17; CHR_HSCHR17_7_CTG4	Leptin and adiponectin; Mesodermal Commitment Pathway; VEGFA-VEGFR2 Signaling Pathway; Leptin signaling pathway; Fatty Acid Biosynthesis; Focal Adhesion-PI3K-Akt-mTOR-signaling pathway; Sterol Regulatory Element-Binding Proteins (SREBP) signalling; Corticotropin-releasing hormone signaling pathway; AMP-activated Protein Kinase (AMPK) Signaling		1
ACAD10	Homo sapiens	Isoform 5 of Acyl-CoA dehydrogenase family member 10											364.9	131.5	397.1	402.3	345.6	282.2	287.2	427.4	147.3	100	427.4	Q6JQN1-5	Isoform 5 of Acyl-CoA dehydrogenase family member 10 OS=Homo sapiens GN=ACAD10	0.002	5.814	1	1	2	1	1	1090	122.3	8.32	5.34	1	metabolic process	mitochondrion;organelle lumen	catalytic activity;nucleotide binding	Pf00441, Pf00702, Pf01163, Pf01636, Pf02770, Pf02771, Pf08028, Pf13242, Pf13419	80724	ENSG00000111271.14	ACAD10	12			0
ACAD11	Homo sapiens	Acyl-CoA dehydrogenase family member 11	164.9	159	233	56.3	138.3	119.4	174.7	189.4	139.1	100	52.3	60.1	95.6	55	108.7	43.1	85.1	44.8	87.5	100	233	Q709F0	Acyl-CoA dehydrogenase family member 11 OS=Homo sapiens GN=ACAD11 PE=1 SV=2	0.001	11.191	8	4	14	4	1	780	87.2	8.12	22.81	4	metabolic process	membrane;mitochondrion;nucleus	catalytic activity;nucleotide binding	Pf00441, Pf01636, Pf02770, Pf02771, Pf08028	84129		ACAD11	3			0
ACAD8	Homo sapiens	Isobutyryl-CoA dehydrogenase, mitochondrial											115.4	130.6	128.5	107.4	142.8	95.1	146.9	142.6	79.9	100	146.9	Q9UKU7	Isobutyryl-CoA dehydrogenase, mitochondrial OS=Homo sapiens GN=ACAD8 PE=1 SV=1	0.003	5.558	8	2	3	2	1	415	45	7.85	5.86	2	metabolic process;regulation of biological process	mitochondrion;organelle lumen	catalytic activity;nucleotide binding	Pf00441, Pf02770, Pf02771, Pf08028	27034	ENSG00000151498.11	ACAD8	11		Metabolic pathways; Valine, leucine and isoleucine degradation	0
ACAD9	Homo sapiens	Acyl-CoA dehydrogenase family member 9, mitochondrial	84.7	88.2	95.9	71.9	78.5	92.1	74.8	78.6	88	100	97.3	108.8	111.3	128.4	111.7	101.1	119.8	115.9	121.3	100	128.4	Q9H845	Acyl-CoA dehydrogenase family member 9, mitochondrial OS=Homo sapiens GN=ACAD9 PE=1 SV=1	0	107.435	52	27	80	27	1	621	68.7	7.96	247.84	27	cell organization and biogenesis;metabolic process	membrane;mitochondrion;nucleus	catalytic activity;nucleotide binding;protein binding	Pf00441, Pf02770, Pf02771, Pf08028	28976	ENSG00000177646.18	ACAD9	3			0
Acadl	Mus musculus	Long-chain-specific acyl-CoA dehydrogenase, mitochondrial											68.8	151.2	87	66.6	151.6	289.2	72	100.7	113.5	100	289.2	A0A0R4J083	Long-chain-specific acyl-CoA dehydrogenase, mitochondrial OS=Mus musculus GN=Acadl PE=1 SV=1	0.001	13.913	8	3	5	3	1	430	47.9	8.15	14.24	3	cell organization and biogenesis;metabolic process;regulation of biological process;response to stimulus	membrane;mitochondrion;organelle lumen	catalytic activity;nucleotide binding	Pf00441, Pf02770, Pf02771, Pf08028	11363	ENSMUSG00000026003.5	Acadl	1	Fatty Acid Beta Oxidation; PPAR signaling pathway; Mitochondrial LC-Fatty Acid Beta-Oxidation	Metabolic pathways; PPAR signaling pathway; Fatty acid degradation; Fatty acid metabolism	0
Acadm	Mus musculus	Medium-chain specific acyl-CoA dehydrogenase, mitochondrial											69.3	439.2	166.4	49.5	157.1	237.8	88.2	88.2	113.4	100	439.2	P45952	Medium-chain specific acyl-CoA dehydrogenase, mitochondrial OS=Mus musculus GN=Acadm PE=1 SV=1	0	26.3	25	8	17	4	1	421	46.5	8.37	44.92	8	cell differentiation;cell organization and biogenesis;metabolic process;regulation of biological process;response to stimulus	membrane;mitochondrion;nucleus;organelle lumen	catalytic activity;nucleotide binding;protein binding	Pf00441, Pf02770, Pf02771, Pf08028	11364	ENSMUSG00000062908.12	Acadm	3	PPAR signaling pathway; Mitochondrial LC-Fatty Acid Beta-Oxidation; Fatty Acid Beta Oxidation	beta-Alanine metabolism; PPAR signaling pathway; Carbon metabolism; Metabolic pathways; Fatty acid metabolism; Propanoate metabolism; Fatty acid degradation; Valine, leucine and isoleucine degradation	0
ACADM	Homo sapiens	Acyl-Coenzyme A dehydrogenase, C-4 to C-12 straight chain, isoform CRA_a	84.9	80.8	103.4	84.6	86.9	102.5	89.6	91.7	105.7	100	106.6	96.7	103.4	124.3	94.7	92.3	115	105.2	108	100	124.3	Q5T4U5	Acyl-Coenzyme A dehydrogenase, C-4 to C-12 straight chain, isoform CRA_a OS=Homo sapiens GN=ACADM PE=1 SV=1	0	75.016	39	15	54	11	1	454	50.2	7.8	158.26	15	cell differentiation;metabolic process;regulation of biological process;response to stimulus	mitochondrion;nucleus;organelle lumen	catalytic activity;nucleotide binding;protein binding	Pf00441, Pf02770, Pf02771, Pf08028, Pf11794	34	ENSG00000117054.13	ACADM	1	Fatty Acid Beta Oxidation; PPAR signaling pathway; PPAR Alpha Pathway; Mitochondrial LC-Fatty Acid Beta-Oxidation; Amino Acid metabolism; Sudden Infant Death Syndrome (SIDS) Susceptibility Pathways		4
Acads	Mus musculus	Short-chain specific acyl-CoA dehydrogenase, mitochondrial											113.2	166.7	123.9	89	191.2	165	106.4	129.4	139.9	100	191.2	Q07417	Short-chain specific acyl-CoA dehydrogenase, mitochondrial OS=Mus musculus GN=Acads PE=1 SV=2	0.001	12.488	11	4	6	2	1	412	44.9	8.47	15.75	4	cell organization and biogenesis;metabolic process	membrane;mitochondrion;nucleus;organelle lumen	catalytic activity;nucleotide binding	Pf00441, Pf02770, Pf02771, Pf08028	11409	ENSMUSG00000029545.13	Acads	5	Fatty Acid Beta Oxidation; Mitochondrial LC-Fatty Acid Beta-Oxidation	Butanoate metabolism; Fatty acid metabolism; Metabolic pathways; Carbon metabolism; Fatty acid degradation; Valine, leucine and isoleucine degradation	0
ACADS	Homo sapiens	Short-chain specific acyl-CoA dehydrogenase, mitochondrial											112.6	172.4	132.9	131	161.1	129.9	122.4	124	125.1	100	172.4	P16219	Short-chain specific acyl-CoA dehydrogenase, mitochondrial OS=Homo sapiens GN=ACADS PE=1 SV=1	0.001	17.393	18	5	11	3	1	412	44.3	7.99	29.66	5	metabolic process	mitochondrion;nucleus;organelle lumen	catalytic activity;nucleotide binding	Pf00441, Pf02770, Pf02771, Pf08028	35	ENSG00000122971.8	ACADS	12	Fatty Acid Beta Oxidation; Mitochondrial LC-Fatty Acid Beta-Oxidation	Fatty acid metabolism; Carbon metabolism; Valine, leucine and isoleucine degradation; Fatty acid degradation; Metabolic pathways; Butanoate metabolism	2
ACADSB	Homo sapiens	Short/branched chain specific acyl-CoA dehydrogenase, mitochondrial	87.4	71.8	101.9	79.3	74.4	86	80.4	101.8	107.6	100	125.1	144.1	120.3	134.2	142.6	107.3	90.5	113.1	126.7	100	144.1	P45954	Short/branched chain specific acyl-CoA dehydrogenase, mitochondrial OS=Homo sapiens GN=ACADSB PE=1 SV=1	0.001	16.691	18	5	10	4	1	432	47.5	6.99	25.08	5	metabolic process	mitochondrion;organelle lumen	catalytic activity;nucleotide binding	Pf00441, Pf02770, Pf02771, Pf08028	36	ENSG00000196177.12	ACADSB	10	Valproic acid pathway	Fatty acid metabolism; Fatty acid degradation; Metabolic pathways; Valine, leucine and isoleucine degradation	1
Acadsb	Mus musculus	Short/branched chain specific acyl-CoA dehydrogenase, mitochondrial																					0	Q9DBL1	Short/branched chain specific acyl-CoA dehydrogenase, mitochondrial OS=Mus musculus GN=Acadsb PE=1 SV=1	0.002	6.917	9	2	3	1	1	432	47.8	7.87	9.1	2	metabolic process	mitochondrion;organelle lumen	catalytic activity;nucleotide binding	Pf00441, Pf02770, Pf02771, Pf08028	66885	ENSMUSG00000030861.15	Acadsb	7		Fatty acid degradation; Valine, leucine and isoleucine degradation; Metabolic pathways; Fatty acid metabolism	0
Acadvl	Mus musculus	Very long-chain specific acyl-CoA dehydrogenase, mitochondrial											82.6	350.7	129.6		324.3	392.3	109.8	50.5		100	392.3	P50544	Very long-chain specific acyl-CoA dehydrogenase, mitochondrial OS=Mus musculus GN=Acadvl PE=1 SV=3	0	41.518	14	9	50	1	1	656	70.8	8.75	119	9	cell differentiation;metabolic process;regulation of biological process;response to stimulus	cytosol;membrane;mitochondrion;nucleus	catalytic activity;nucleotide binding	Pf00441, Pf02770, Pf02771, Pf08028	11370	ENSMUSG00000018574.14	Acadvl	11	Mitochondrial LC-Fatty Acid Beta-Oxidation; Fatty Acid Beta Oxidation	Fatty acid degradation; Fatty acid metabolism; Metabolic pathways	0
ACADVL	Homo sapiens	Isoform 3 of Very long-chain specific acyl-CoA dehydrogenase, mitochondrial	87.2	110.6	105.2	81.1	95.9	97	99.8	113	105.6	100	97	98.3	107.5	117	99.9	92.7	114.6	102.4	116.2	100	117	P49748-3	Isoform 3 of Very long-chain specific acyl-CoA dehydrogenase, mitochondrial OS=Homo sapiens GN=ACADVL	0	140.138	55	30	129	22	1	678	72.9	8.75	390.63	30	cell differentiation;metabolic process;regulation of biological process;response to stimulus	cytosol;membrane;mitochondrion;nucleus;organelle lumen	catalytic activity;nucleotide binding	Pf00441, Pf02770, Pf02771, Pf08028	37	ENSG00000072778.19	ACADVL	17	Fatty Acid Beta Oxidation; Mitochondrial LC-Fatty Acid Beta-Oxidation		8
ACAP2	Homo sapiens	Arf-GAP with coiled-coil, ANK repeat and PH domain-containing protein 2	114.1	74.8	82.7	93.5	97	86.1	93.6	107.6	88.1	100	96.5	112	113.4	131.9	118.2	108	117.5	106.6	108.9	100	131.9	Q15057	Arf-GAP with coiled-coil, ANK repeat and PH domain-containing protein 2 OS=Homo sapiens GN=ACAP2 PE=1 SV=3	0	47.675	26	14	25	14	1	778	88	6.8	74.02	14	regulation of biological process;response to stimulus	endosome;membrane	enzyme regulator activity;metal ion binding;protein binding	Pf00023, Pf00169, Pf01412, Pf12796, Pf13637, Pf13857, Pf15413	23527	ENSG00000114331.13	ACAP2	3		Endocytosis	0
Acat1	Mus musculus	Acetyl-CoA acetyltransferase, mitochondrial	11.1		14.2		16.8	16.7	10.6	37	14	100	57.7	262.9	144.9	77.2	268.2	266.6	103.7	120.6	106.5	100	268.2	Q8QZT1	Acetyl-CoA acetyltransferase, mitochondrial OS=Mus musculus GN=Acat1 PE=1 SV=1	0	53.099	38	15	32	8	1	424	44.8	8.51	80.56	15	cell organization and biogenesis;metabolic process;response to stimulus	membrane;mitochondrion;organelle lumen	catalytic activity;metal ion binding;protein binding	Pf00108, Pf00109, Pf02803	110446	ENSMUSG00000032047.5	Acat1	9	Fatty Acid Beta Oxidation; Tryptophan metabolism; Synthesis and Degradation of Ketone Bodies	Tryptophan metabolism; Propanoate metabolism; Terpenoid backbone biosynthesis; Fatty acid metabolism; Glyoxylate and dicarboxylate metabolism; Fatty acid degradation; Valine, leucine and isoleucine degradation; Synthesis and degradation of ketone bodies; Pyruvate metabolism; Butanoate metabolism; Lysine degradation; Metabolic pathways; Carbon metabolism	0
ACAT1	Homo sapiens	Acetyl-CoA acetyltransferase, mitochondrial	88.6	87.7	121.1	80.1	77.3	88.9	88.5	86.9	103.4	100	98.6	104.8	115.4	128.5	115.4	97.4	124.4	117.1	121.2	100	128.5	P24752	Acetyl-CoA acetyltransferase, mitochondrial OS=Homo sapiens GN=ACAT1 PE=1 SV=1	0	126.633	55	23	151	16	1	427	45.2	8.85	515.43	23	cell organization and biogenesis;metabolic process;response to stimulus	membrane;mitochondrion;organelle lumen	catalytic activity;metal ion binding;protein binding	Pf00108, Pf00109, Pf02803	38	ENSG00000075239.13	ACAT1	11	Tryptophan metabolism; Fatty Acid Beta Oxidation; Synthesis and Degradation of Ketone Bodies	Lysine degradation; Fatty acid degradation; Fatty acid metabolism; Glyoxylate and dicarboxylate metabolism; Synthesis and degradation of ketone bodies; Carbon metabolism; Butanoate metabolism; Tryptophan metabolism; Terpenoid backbone biosynthesis; Valine, leucine and isoleucine degradation; Metabolic pathways; Pyruvate metabolism; Propanoate metabolism	7
ACAT2	Homo sapiens	Acetyl-CoA acetyltransferase, cytosolic	66.8	68.3	79	64.9	66.4	69.8	76.5	67.5	85.8	100	111.6	132.4	111.2	125.5	89.7	94	116.2	132.7	129.8	100	132.7	Q9BWD1	Acetyl-CoA acetyltransferase, cytosolic OS=Homo sapiens GN=ACAT2 PE=1 SV=2	0	98.528	60	15	70	12	1	397	41.3	6.92	256.88	15	metabolic process	cytoplasm;cytosol;mitochondrion;nucleus	catalytic activity;protein binding	Pf00108, Pf00109, Pf02803	39	ENSG00000120437.8	ACAT2	6		Metabolic pathways; Carbon metabolism; Butanoate metabolism; Tryptophan metabolism; Synthesis and degradation of ketone bodies; Fatty acid degradation; Lysine degradation; Valine, leucine and isoleucine degradation; Propanoate metabolism; Glyoxylate and dicarboxylate metabolism; Fat digestion and absorption; Terpenoid backbone biosynthesis; Pyruvate metabolism; Fatty acid metabolism	3
Acat3	Mus musculus	Acetyl-Coenzyme A acetyltransferase 3											51.1	595.3	194.5	48.8	235.2	155.3	119.2	81.3	51.3	100	595.3	Q80X81	Acetyl-Coenzyme A acetyltransferase 3 OS=Mus musculus GN=Acat3 PE=1 SV=1	0	22.524	16	4	23	1	1	397	41.4	7.94	77.42	4	metabolic process	cytoplasm;cytosol;mitochondrion;nucleus	catalytic activity	Pf00108, Pf00109, Pf02803, Pf08541	224530	ENSMUSG00000062480.11	Acat3	17			0
ACBD3	Homo sapiens	Golgi resident protein GCP60	96.8	98.8	96.2	108.5	91.3	113.1	101.9	93.7	107.1	100	129	88.7	98.2	100.7	89.6	97.2	102.7	105.6	99.7	100	129	Q9H3P7	Golgi resident protein GCP60 OS=Homo sapiens GN=ACBD3 PE=1 SV=4	0	75.823	43	13	38	13	1	528	60.6	5.06	145.09	13	metabolic process;transport	Golgi;membrane;mitochondrion	protein binding	Pf00373, Pf00887, Pf13897	64746	ENSG00000182827.8	ACBD3	1			0
ACBD5	Homo sapiens	Acyl-CoA-binding domain-containing protein 5	117.3	116.4	137.4	124	120.4	118.3	111.6	114.5	99.3	100	77.2	52.8	57.3	56.4	41.3	61.8	79.4	63	59.1	100	137.4	Q5T8D3	Acyl-CoA-binding domain-containing protein 5 OS=Homo sapiens GN=ACBD5 PE=1 SV=1	0.001	15.819	11	6	11	6	1	534	60.1	5.33	19.96	6	cell communication;cell organization and biogenesis;metabolic process;response to stimulus;transport	membrane;nucleus		Pf00887	91452	ENSG00000107897.18	ACBD5	10			0
ACBD6	Homo sapiens	Acyl-CoA-binding domain-containing protein 6	120.4	158.2	196.5	104.3	123.2	110.9	144.3	153.6	118	100											196.5	Q9BR61	Acyl-CoA-binding domain-containing protein 6 OS=Homo sapiens GN=ACBD6 PE=1 SV=1	0.001	8.374	17	3	4	3	1	282	31.1	5.11	12.27	3	metabolic process	cytoplasm;cytosol	protein binding	Pf00023, Pf00887, Pf12796, Pf13606, Pf13637, Pf13857	84320	ENSG00000230124.6	ACBD6	1			0
ACBD7	Homo sapiens	Acyl-CoA-binding domain-containing protein 7																					0	Q8N6N7	Acyl-CoA-binding domain-containing protein 7 OS=Homo sapiens GN=ACBD7 PE=1 SV=1	0.045	2.127	20	1	1	1	1	88	9.8	6.71	2.68	1				Pf00887	414149	ENSG00000176244.6	ACBD7	10			0
ACIN1	Homo sapiens	Isoform 4 of Apoptotic chromatin condensation inducer in the nucleus	75.8	87.7	92.3	70.7	73.1	116.8	93.5	93.7	108	100											116.8	Q9UKV3-5	Isoform 4 of Apoptotic chromatin condensation inducer in the nucleus OS=Homo sapiens GN=ACIN1	0	139.553	30	34	127	1	1	1328	150.5	6.43	347.41	34				Pf02037, Pf13893	22985	ENSG00000100813.14	ACIN1	14			0
ACIN1	Homo sapiens	Apoptotic chromatin condensation inducer in the nucleus	104.9	100.6	105.1	100.4	101.9	102.4	103.8	100.8	106.8	100	98.9	98.9	97.6	103.3	98.4	89.7	86.8	97.8	93.6	100	106.8	E7EQT4	Apoptotic chromatin condensation inducer in the nucleus OS=Homo sapiens GN=ACIN1 PE=1 SV=2	0	142.294	31	35	130	2	1	1301	147.3	6.73	355.01	35		cytosol;membrane	nucleotide binding	Pf02037, Pf13893		ENSG00000100813.14		14			33
Acly	Mus musculus	ATP-citrate synthase											176	892	430.1		736.6	230.1	87	92.5	148.8	100	892	Q3V117	ATP-citrate synthase OS=Mus musculus GN=Acly PE=1 SV=1	0	283.529	51	47	369	3	1	1101	120.7	7.44	1066.14	47	metabolic process	cytoplasm;cytosol;membrane;mitochondrion	catalytic activity;metal ion binding;nucleotide binding;protein binding	Pf00285, Pf00549, Pf02629, Pf08442	104112	ENSMUSG00000020917.17	Acly	11	Fatty Acid Biosynthesis		0
ACLY	Homo sapiens	ATP-citrate synthase	89.3	90.7	99.9	90.6	91.1	94.7	94.9	93.6	97.6	100	99.9	114.7	98.8	113.5	103.4	93.7	113.7	116.2	100	100	116.2	P53396	ATP-citrate synthase OS=Homo sapiens GN=ACLY PE=1 SV=3	0	322.637	59	55	446	0	1	1101	120.8	7.33	1293.44	55	metabolic process;regulation of biological process;transport	cytoplasm;cytosol;extracellular;membrane;organelle lumen	catalytic activity;metal ion binding;nucleotide binding;protein binding	Pf00285, Pf00549, Pf02629, Pf08442	47	ENSG00000131473.16	ACLY	17	Amino Acid metabolism; Sterol Regulatory Element-Binding Proteins (SREBP) signalling; Fatty Acid Biosynthesis; TCA Cycle and Deficiency of Pyruvate Dehydrogenase complex (PDHc)	Citrate cycle (TCA cycle); Metabolic pathways	62
ACLY	Homo sapiens	Isoform 2 of ATP-citrate synthase																					0	P53396-2	Isoform 2 of ATP-citrate synthase OS=Homo sapiens GN=ACLY	0	312.392	59	54	427	1	1	1091	119.7	7.33	1238.81	54	metabolic process;regulation of biological process;transport	cytoplasm;cytosol;extracellular;membrane;organelle lumen	catalytic activity;metal ion binding;nucleotide binding;protein binding	Pf00285, Pf00549, Pf02629, Pf08442	47	ENSG00000131473.16	ACLY	17	Sterol Regulatory Element-Binding Proteins (SREBP) signalling; Fatty Acid Biosynthesis; TCA Cycle and Deficiency of Pyruvate Dehydrogenase complex (PDHc); Amino Acid metabolism		0
Aco1	Mus musculus	Cytoplasmic aconitate hydratase											443.6	794.4	266.6	314.6	88.2	520.8	228.4	384.2	255.6	100	794.4	P28271	Cytoplasmic aconitate hydratase OS=Mus musculus GN=Aco1 PE=1 SV=3	0	66.059	21	16	58	1	1	889	98.1	7.5	170.93	16	cellular homeostasis;metabolic process;regulation of biological process;response to stimulus;transport	cytoplasm;cytosol;endoplasmic reticulum;Golgi;mitochondrion	catalytic activity;metal ion binding;RNA binding	Pf00330, Pf00694	11428	ENSMUSG00000028405.9	Aco1	4	mRNA processing	Citrate cycle (TCA cycle); Biosynthesis of amino acids; Glyoxylate and dicarboxylate metabolism; 2-Oxocarboxylic acid metabolism; Metabolic pathways; Carbon metabolism	0
ACO1	Homo sapiens	Cytoplasmic aconitate hydratase	110.2	122.7	132.3	124.1	125.1	132.2	127.7	127.3	134.5	100	84.3	85.3	91.9	88	82.8	83.5	88.1	81.4	102.6	100	134.5	P21399	Cytoplasmic aconitate hydratase OS=Homo sapiens GN=ACO1 PE=1 SV=3	0	132.158	43	30	111	15	1	889	98.3	6.68	348.34	30	cellular homeostasis;metabolic process;regulation of biological process;response to stimulus;transport	cytoplasm;cytosol;endoplasmic reticulum;Golgi;mitochondrion	catalytic activity;metal ion binding;protein binding;RNA binding	Pf00330, Pf00694	48	ENSG00000122729.18	ACO1	9	TCA Cycle and Deficiency of Pyruvate Dehydrogenase complex (PDHc); Iron metabolism in placenta	2-Oxocarboxylic acid metabolism; Citrate cycle (TCA cycle); Metabolic pathways; Carbon metabolism; Glyoxylate and dicarboxylate metabolism; Biosynthesis of amino acids	14
Aco2	Mus musculus	Aconitate hydratase, mitochondrial											78.2	149.3	119.5	68.5	185.2	256.3	106.3	99.8	116.3	100	256.3	Q99KI0	Aconitate hydratase, mitochondrial OS=Mus musculus GN=Aco2 PE=1 SV=1	0	119.375	42	26	84	9	1	780	85.4	7.93	264.56	26	metabolic process;response to stimulus	mitochondrion	catalytic activity;metal ion binding	Pf00330, Pf00694	11429	ENSMUSG00000022477.12	Aco2	15	TCA Cycle	Metabolic pathways; Carbon metabolism; Biosynthesis of amino acids; Citrate cycle (TCA cycle); Glyoxylate and dicarboxylate metabolism; 2-Oxocarboxylic acid metabolism	0
ACO2	Homo sapiens	Aconitate hydratase, mitochondrial	73.3	74.3	92.5	66.5	61.1	75.9	66.9	72	75.4	100	99.2	113.8	110.4	114.4	118.9	124.2	117.9	118	111.7	100	124.2	A2A274	Aconitate hydratase, mitochondrial OS=Homo sapiens GN=ACO2 PE=1 SV=1	0	167.184	48	33	137	16	1	805	87.8	7.37	458.71	33	metabolic process;response to stimulus	mitochondrion;organelle lumen	catalytic activity;metal ion binding	Pf00330, Pf00694	50	ENSG00000100412.15	ACO2	22	Amino Acid metabolism; TCA Cycle		17
ACOT13	Homo sapiens	Acyl-coenzyme A thioesterase 13	126.8	130.5	127.6	111	109.3	108.7	124.1	126.2	126	100	84.2	90.2	94.7	95.9	78.9	83.3	85.8	87.8	93.9	100	130.5	Q9NPJ3	Acyl-coenzyme A thioesterase 13 OS=Homo sapiens GN=ACOT13 PE=1 SV=1	0.001	17.527	29	4	16	4	1	140	15	9.14	51.1	4	cell organization and biogenesis;metabolic process	cytoplasm;cytoskeleton;cytosol;mitochondrion;nucleus	catalytic activity	Pf03061, Pf13622	55856	ENSG00000112304.10	ACOT13	6			0
ACOT2	Homo sapiens	Acyl-coenzyme A thioesterase 2, mitochondrial	114	100.4	137.5	87.6	82.4	99.1	87.2	92.2	96.6	100	111.9	117.5	96.4	121	106	86.3	106	114.8	95.8	100	137.5	P49753	Acyl-coenzyme A thioesterase 2, mitochondrial OS=Homo sapiens GN=ACOT2 PE=1 SV=6	0	75.631	54	19	56	19	1	483	53.2	8.47	178.64	19	metabolic process	mitochondrion;organelle lumen	catalytic activity;protein binding	Pf04775, Pf08840	10965	ENSG00000119673.14	ACOT2	14		Metabolic pathways; Fatty acid elongation; Biosynthesis of unsaturated fatty acids; Ovarian steroidogenesis	0
ACOT7	Homo sapiens	Cytosolic acyl coenzyme A thioester hydrolase	127	112.9	100.1	131.8	120.3	123.8	134.9	111.2	121.5	100	119	69.6	85	86.4	89.8	68.2	103.6	78.6	84.8	100	134.9	O00154	Cytosolic acyl coenzyme A thioester hydrolase OS=Homo sapiens GN=ACOT7 PE=1 SV=3	0	36.132	35	10	24	10	1	380	41.8	8.54	70.04	10	metabolic process	cytoplasm;cytosol;mitochondrion	catalytic activity;protein binding	Pf03061	11332	ENSG00000097021.19	ACOT7	1		Fatty acid elongation; Biosynthesis of unsaturated fatty acids	0
ACOT8	Homo sapiens	Acyl-coenzyme A thioesterase 8	86.8	74	93	82.1	74.5	64.5	80.5	87.6	83.5	100											100	O14734	Acyl-coenzyme A thioesterase 8 OS=Homo sapiens GN=ACOT8 PE=1 SV=1	0.001	12.165	21	5	5	5	1	319	35.9	7.56	13.59	5	cell organization and biogenesis;metabolic process;regulation of biological process	cytoplasm;mitochondrion;organelle lumen	catalytic activity;protein binding	Pf02551, Pf13622	10005	ENSG00000101473.16	ACOT8	20		Peroxisome; Primary bile acid biosynthesis; Metabolic pathways	0
Acot9	Mus musculus	Acyl-coenzyme A thioesterase 9, mitochondrial											93.3	183.1	129.8	69.3	227.4	205.4	92.5	107.3	130.1	100	227.4	Q9R0X4	Acyl-coenzyme A thioesterase 9, mitochondrial OS=Mus musculus GN=Acot9 PE=1 SV=1	0	23.924	15	6	20	3	1	439	50.5	8.59	49.84	6	metabolic process	mitochondrion	catalytic activity;protein binding	Pf03061	56360	ENSMUSG00000025287.15	Acot9	X			0
ACOT9	Homo sapiens	Isoform 4 of Acyl-coenzyme A thioesterase 9, mitochondrial	117.8	118.4	136.2	104.1	106.4	141.7	114.5	114.8	141.7	100	83.2	70.2	85.2	101.2	83.2	73.2	102.3	90.5	95.8	100	141.7	Q9Y305-4	Isoform 4 of Acyl-coenzyme A thioesterase 9, mitochondrial OS=Homo sapiens GN=ACOT9	0	69.503	45	18	60	15	1	448	50.8	8.53	159.17	18	metabolic process	mitochondrion;organelle lumen	catalytic activity	Pf03061	23597	ENSG00000123130.16	ACOT9	X			4
ACOX1	Homo sapiens	Peroxisomal acyl-coenzyme A oxidase 1	88.7	95	89.4	98.3	102	100.7	106	106.2	108.1	100	80.3	99.6	94.3	108.4	82.5	77.2	100.3	104.5	96.2	100	108.4	Q15067	Peroxisomal acyl-coenzyme A oxidase 1 OS=Homo sapiens GN=ACOX1 PE=1 SV=3	0	59.293	34	13	40	13	1	660	74.4	8.16	140.23	13	cell organization and biogenesis;metabolic process;regulation of biological process	cytoplasm;membrane;mitochondrion;nucleus;organelle lumen	catalytic activity;nucleotide binding;protein binding	Pf01756, Pf02770, Pf14749	51	ENSG00000161533.11	ACOX1	17	PPAR signaling pathway; Estrogen Receptor Pathway	Metabolic pathways; Fatty acid degradation; cAMP signaling pathway; PPAR signaling pathway; Fatty acid metabolism; Biosynthesis of unsaturated fatty acids; alpha-Linolenic acid metabolism; Peroxisome	0
ACOX3	Homo sapiens	Peroxisomal acyl-coenzyme A oxidase 3																					0	O15254	Peroxisomal acyl-coenzyme A oxidase 3 OS=Homo sapiens GN=ACOX3 PE=1 SV=2	0.001	9.324	7	3	4	3	1	700	77.6	7.25	12.07	3	metabolic process	membrane;mitochondrion;organelle lumen	catalytic activity;nucleotide binding;protein binding	Pf00441, Pf01756, Pf02770, Pf14749	8310	ENSG00000087008.15	ACOX3	4	PPAR signaling pathway	Metabolic pathways; Peroxisome; Fatty acid metabolism; Biosynthesis of unsaturated fatty acids; Fatty acid degradation; cAMP signaling pathway; alpha-Linolenic acid metabolism; PPAR signaling pathway	0
ACP1	Homo sapiens	Low molecular weight phosphotyrosine protein phosphatase	103	97.5	110.3	92.9	99	104.2	91.5	106.5	96.4	100	101.2	111.6	105.7	103.5	105.2	102.2	105.7	97.8	114.6	100	114.6	P24666	Low molecular weight phosphotyrosine protein phosphatase OS=Homo sapiens GN=ACP1 PE=1 SV=3	0	50.725	70	8	49	8	1	158	18	6.74	159.11	8	metabolic process	cytoplasm;cytosol;membrane	catalytic activity;protein binding	Pf01451	52	ENSG00000143727.15	ACP1	2	VEGFA-VEGFR2 Signaling Pathway	Adherens junction; Metabolic pathways; Thiamine metabolism	0
Acp2	Mus musculus	Lysosomal acid phosphatase											184.7	176.3	321.9		450.1	194.8	147.3	173.8	99.6	100	450.1	P24638	Lysosomal acid phosphatase OS=Mus musculus GN=Acp2 PE=1 SV=2	0.01	3.719	4	2	2	1	1	423	48.5	7.02	1.95	2	cell death;cell organization and biogenesis;metabolic process;response to stimulus	membrane;organelle lumen;vacuole	catalytic activity;protein binding	Pf00328	11432	ENSMUSG00000002103.15	Acp2	2		Lysosome	0
ACP2	Homo sapiens	Lysosomal acid phosphatase	85.7	93.9	166.1	100.5	123.9	146.6	108	105.3	154.4	100	90.6	81.1	81.3	85.5	82.3	85.5	96.9	84.1	88.7	100	166.1	P11117	Lysosomal acid phosphatase OS=Homo sapiens GN=ACP2 PE=1 SV=3	0.001	17.646	17	6	12	5	1	423	48.3	6.74	28.67	6	cell organization and biogenesis;metabolic process	membrane;organelle lumen;vacuole	catalytic activity	Pf00328	53	ENSG00000134575.9	ACP2	11		Lysosome	1
Acp5	Mus musculus	Tartrate-resistant acid phosphatase type 5											112.7	158.1	206.2	108.8	106.5	155.7	160.8	97.7	124.9	100	206.2	Q05117	Tartrate-resistant acid phosphatase type 5 OS=Mus musculus GN=Acp5 PE=1 SV=2	0.006	4.33	8	2	2	2	1	327	36.8	8.9	5.13	2	defense response;metabolic process;regulation of biological process;response to stimulus	vacuole	catalytic activity;metal ion binding	Pf00149	11433	ENSMUSG00000001348.15	Acp5	9	Osteoclast	Lysosome; Osteoclast differentiation; Rheumatoid arthritis	0
Acrbp	Mus musculus	Acrosin-binding protein																					0	Q3V140	Acrosin-binding protein OS=Mus musculus GN=Acrbp PE=1 SV=1	0.015	3.158	5	2	2	1	1	540	61.1	4.98	2.44	2	regulation of biological process	extracellular;membrane;nucleus	enzyme regulator activity;protein binding	Pf07222	54137	ENSMUSG00000072770.9	Acrbp	6			0
Acsf2	Mus musculus	Acyl-CoA synthetase family member 2, mitochondrial																					0	Q8VCW8	Acyl-CoA synthetase family member 2, mitochondrial OS=Mus musculus GN=Acsf2 PE=1 SV=1	0.034	2.412	5	1	1	1	1	615	67.9	8.18	2.26	1	metabolic process	mitochondrion	catalytic activity;nucleotide binding	Pf00501, Pf13193	264895	ENSMUSG00000076435.3	Acsf2	11			0
ACSF3	Homo sapiens	Acyl-CoA synthetase family member 3, mitochondrial	90.8	127.8	125.5	79.5	73.3	85.6	65.5	73	65.7	100	104.7	126.8	129.2	166.7	109.3	110.3	112.8	116.5	117.2	100	166.7	Q4G176	Acyl-CoA synthetase family member 3, mitochondrial OS=Homo sapiens GN=ACSF3 PE=1 SV=3	0	32.521	21	7	16	7	1	576	64.1	8.37	53.51	7	metabolic process	mitochondrion;organelle lumen	catalytic activity;nucleotide binding	Pf00501, Pf13193	197322	ENSG00000176715.15	ACSF3	16		Valine, leucine and isoleucine degradation	0
Acsl1	Mus musculus	Long-chain-fatty-acid--CoA ligase 1											62	597.6	75.5	77.3	224.9	172.9	74.1	96	70.1	100	597.6	D3Z041	Long-chain-fatty-acid--CoA ligase 1 OS=Mus musculus GN=Acsl1 PE=1 SV=1	0	27.713	14	9	11	5	1	699	78	7.47	28.68	9	metabolic process;regulation of biological process;response to stimulus	membrane;mitochondrion	catalytic activity	Pf00501		ENSMUSG00000018796.13		8			0
ACSL1	Homo sapiens	Long-chain-fatty-acid--CoA ligase 1	72.9	80.2	86.1	82.7	80.3	101.7	86	78.4	89.8	100	94.8	216.4	94	101.7	115.2	112.4	94.1	97.7	88.6	100	216.4	P33121	Long-chain-fatty-acid--CoA ligase 1 OS=Homo sapiens GN=ACSL1 PE=1 SV=1	0	38.045	21	12	17	8	1	698	77.9	7.15	35.96	12	metabolic process;regulation of biological process;response to stimulus;transport	endoplasmic reticulum;membrane;mitochondrion	catalytic activity;nucleotide binding	Pf00501	2180	ENSG00000151726.13	ACSL1	4	Fatty Acid Biosynthesis; PPAR signaling pathway; Mitochondrial LC-Fatty Acid Beta-Oxidation; Fatty Acid Beta Oxidation	PPAR signaling pathway; Adipocytokine signaling pathway; Peroxisome; Fatty acid biosynthesis; Fatty acid degradation; Fatty acid metabolism; Metabolic pathways	4
Acsl3	Mus musculus	Long-chain-fatty-acid--CoA ligase 3	155.2	124.4	120.6	87.5	102	108.2	99.6	86.5	123.4	100											155.2	Q9CZW4	Long-chain-fatty-acid--CoA ligase 3 OS=Mus musculus GN=Acsl3 PE=1 SV=2	0	60.908	19	12	33	1	1	720	80.4	8.54	102.95	12	cell organization and biogenesis;metabolic process;regulation of biological process;response to stimulus;transport	endoplasmic reticulum;Golgi;membrane;mitochondrion	catalytic activity;nucleotide binding;protein binding	Pf00501	74205	ENSMUSG00000032883.15	Acsl3	1	PPAR signaling pathway; Mitochondrial LC-Fatty Acid Beta-Oxidation; Fatty Acid Beta Oxidation; Fatty Acid Biosynthesis	Adipocytokine signaling pathway; PPAR signaling pathway; Metabolic pathways; Fatty acid biosynthesis; Fatty acid degradation; Fatty acid metabolism; Peroxisome	0
ACSL3	Homo sapiens	Long-chain-fatty-acid--CoA ligase 3	137.5	126.2	141.7	126.3	118.5	132.4	124.8	117.9	129.8	100	110.8	73	76.2	90.2	77	68.3	106.7	85.4	82.1	100	141.7	O95573	Long-chain-fatty-acid--CoA ligase 3 OS=Homo sapiens GN=ACSL3 PE=1 SV=3	0	121.885	46	25	81	13	1	720	80.4	8.38	245.64	25	cell organization and biogenesis;metabolic process;regulation of biological process;response to stimulus;transport	endoplasmic reticulum;Golgi;membrane;mitochondrion	catalytic activity;nucleotide binding;protein binding	Pf00501	2181	ENSG00000123983.13	ACSL3	2	Mitochondrial LC-Fatty Acid Beta-Oxidation; Fatty Acid Beta Oxidation; PPAR signaling pathway; Fatty Acid Biosynthesis	Fatty acid degradation; Fatty acid metabolism; Fatty acid biosynthesis; Peroxisome; Metabolic pathways; Adipocytokine signaling pathway; PPAR signaling pathway	10
ACSL4	Homo sapiens	Long-chain-fatty-acid--CoA ligase 4	123.6	136.5	139.7	147.1	147.4	145.7	147.1	141.7	134	100	77.6	62.3	61.6	66.6	70.6	65.7	60	59.1	59.7	100	147.4	O60488	Long-chain-fatty-acid--CoA ligase 4 OS=Homo sapiens GN=ACSL4 PE=1 SV=2	0	94.93	40	22	48	20	1	711	79.1	8.38	138.96	22	cell differentiation;metabolic process;regulation of biological process;response to stimulus;transport	cytoplasm;endoplasmic reticulum;membrane;mitochondrion	catalytic activity;nucleotide binding	Pf00501	2182	ENSG00000068366.19	ACSL4	X	PPAR signaling pathway; Fatty Acid Biosynthesis; Mitochondrial LC-Fatty Acid Beta-Oxidation; Fatty Acid Beta Oxidation	Fatty acid metabolism; Fatty acid degradation; Metabolic pathways; PPAR signaling pathway; Peroxisome; Adipocytokine signaling pathway; Fatty acid biosynthesis	0
Acsl5	Mus musculus	Long-chain-fatty-acid--CoA ligase 5																					0	Q8JZR0	Long-chain-fatty-acid--CoA ligase 5 OS=Mus musculus GN=Acsl5 PE=1 SV=1	0.002	6.724	4	2	4	1	1	683	76.2	7.09	7.71	2	metabolic process;regulation of biological process;transport	endoplasmic reticulum;membrane;mitochondrion;nucleus	catalytic activity;nucleotide binding	Pf00501	433256	ENSMUSG00000024981.5	Acsl5	19	Fatty Acid Beta Oxidation; PPAR signaling pathway; Fatty Acid Biosynthesis	PPAR signaling pathway; Fatty acid biosynthesis; Metabolic pathways; Adipocytokine signaling pathway; Fatty acid metabolism; Peroxisome; Fatty acid degradation	0
ACSS2	Homo sapiens	Isoform 2 of Acetyl-coenzyme A synthetase, cytoplasmic	58.9	78.6	92.3	55.7	86.2	86.2	73.2	102	128	100	109.2	184.9	113.2	93.2	93.5	105.8	113.4	111.6	135.1	100	184.9	Q9NR19-2	Isoform 2 of Acetyl-coenzyme A synthetase, cytoplasmic OS=Homo sapiens GN=ACSS2	0.005	4.448	4	2	3	2	1	714	80	6.74	8.56	2	metabolic process	cytoplasm;cytosol	catalytic activity;nucleotide binding	Pf00501, Pf13193	55902	ENSG00000131069.19	ACSS2	20	Fatty Acid Biosynthesis; Amino acid conjugation of benzoic acid; Fatty Acid Beta Oxidation		0
Acta1	Mus musculus	Actin, alpha skeletal muscle											71.8	77.4	73.5	60	652.9	984.5	195.7	97.6	438.7	100	984.5	P68134	Actin, alpha skeletal muscle OS=Mus musculus GN=Acta1 PE=1 SV=1	0	184.259	69	23	662	3	1	377	42	5.39	1918.09	23	cell growth;cell organization and biogenesis;regulation of biological process;response to stimulus	cytoplasm;cytoskeleton	nucleotide binding;protein binding	Pf00022	11459	ENSMUSG00000031972.5	Acta1	8	Myometrial Relaxation and Contraction Pathways; Hypothetical Network for Drug Addiction; Striated Muscle Contraction		0
Actb	Mus musculus	Actin, cytoplasmic 1	97.2	100.5	102.6	113.2	111.1	113.9	110.5	108.1	107.5	100	82	86.1	94	88.1	96.8	103.6	94.6	91.2	94	100	113.9	P60710	Actin, cytoplasmic 1 OS=Mus musculus GN=Actb PE=1 SV=1	0	226.728	79	26	3511	5	1	375	41.7	5.48	12542.2	26	cell organization and biogenesis;response to stimulus	cytoplasm;cytoskeleton;cytosol;membrane	DNA binding;nucleotide binding;protein binding	Pf00022	11461	ENSMUSG00000029580.14	Actb	5	Regulation of Actin Cytoskeleton; Focal Adhesion; Myometrial Relaxation and Contraction Pathways	Dilated cardiomyopathy; Gastric acid secretion; Focal adhesion; Influenza A; Hypertrophic cardiomyopathy (HCM); Salmonella infection; Adherens junction; Apoptosis; Hippo signaling pathway; Tight junction; Regulation of actin cytoskeleton; Rap1 signaling pathway; Oxytocin signaling pathway; Proteoglycans in cancer; Bacterial invasion of epithelial cells; Viral myocarditis; Thyroid hormone signalin…	26
ACTBL2	Homo sapiens	Beta-actin-like protein 2	84.5	47.4	82.8	92	98.5	98.5	106.5	90.9	89.8	100	101.2	92.5	96.2	121.6	118.9	88.4	84.1	112.1	120.3	100	121.6	Q562R1	Beta-actin-like protein 2 OS=Homo sapiens GN=ACTBL2 PE=1 SV=2	0	38.661	31	10	254	3	1	376	42	5.59	698.85	10		cytoplasm;cytoskeleton	nucleotide binding;protein binding	Pf00022	345651	ENSG00000169067.3	ACTBL2	5			0
Actc1	Mus musculus	Actin, alpha cardiac muscle 1	91.5	97.7	102.8	112.5	105.8	113.1	110.2	107.1	107.2	100	69.7	77	78.2	73.8	146.7	192.9	97.6	87.5	118.9	100	192.9	P68033	Actin, alpha cardiac muscle 1 OS=Mus musculus GN=Actc1 PE=1 SV=1	0	175.816	69	23	650	2	1	377	42	5.39	1873.09	23	cell organization and biogenesis;cellular component movement;regulation of biological process;response to stimulus	cytoplasm;cytoskeleton;membrane	catalytic activity;nucleotide binding;protein binding	Pf00022	11464	ENSMUSG00000068614.7	Actc1	2	Myometrial Relaxation and Contraction Pathways; Striated Muscle Contraction	Adrenergic signaling in cardiomyocytes; Hypertrophic cardiomyopathy (HCM); Cardiac muscle contraction; Dilated cardiomyopathy	9
ACTG1	Homo sapiens	Actin, cytoplasmic 2 (Fragment)	2.8	1.4	3.3	2.9	1.2	5.1	3.7	5	4.2	100	175.7	108.1	129.2	158.8	75.6	93.8	283.5	158.7	216.2	100	283.5	K7EM38	Actin, cytoplasmic 2 (Fragment) OS=Homo sapiens GN=ACTG1 PE=1 SV=1	0	78.948	74	11	236	1	1	133	14.5	5.27	597.85	11				Pf00022		ENSG00000184009.9		17	Common Pathways Underlying Drug Addiction		0
ACTL6A	Homo sapiens	Actin-like protein 6A	100.1	97.8	99.2	96.2	93.3	89.8	95.2	91.8	94.3	100	97.4	98.7	106	107.1	101.3	95.5	100.8	109.3	100.3	100	109.3	O96019	Actin-like protein 6A OS=Homo sapiens GN=ACTL6A PE=1 SV=1	0	74.618	32	13	63	13	1	429	47.4	5.6	175.12	13	cell organization and biogenesis;metabolic process;regulation of biological process;response to stimulus	membrane;nucleus	DNA binding;protein binding	Pf00022	86	ENSG00000136518.16	ACTL6A	3	Gastric Cancer Network 1		0
Actn1	Mus musculus	Alpha-actinin-1											111.6	142.4	169.9	101.7	148.7	243.6	123	126.7	122.4	100	243.6	Q7TPR4	Alpha-actinin-1 OS=Mus musculus GN=Actn1 PE=1 SV=1	0	259.673	60	46	357	4	1	892	103	5.38	1115.42	46	cell differentiation;cell organization and biogenesis;regulation of biological process	cytoplasm;cytoskeleton;membrane;nucleus	metal ion binding;protein binding;RNA binding	Pf00036, Pf00307, Pf00435, Pf08726, Pf11971, Pf13405, Pf13499	109711	ENSMUSG00000015143.15	Actn1	12	Regulation of Actin Cytoskeleton; Focal Adhesion	Regulation of actin cytoskeleton; Viral carcinogenesis; Adherens junction; Systemic lupus erythematosus; Arrhythmogenic right ventricular cardiomyopathy (ARVC); Leukocyte transendothelial migration; Amoebiasis; Tight junction; Focal adhesion	0
ACTN1	Homo sapiens	Alpha-actinin-1	127.5	133.8	129.3	135.1	132.7	133.3	126.2	123.1	116.2	100	69.9	75.8	89.1	75.8	82	107.3	77.5	72.3	80.8	100	135.1	P12814	Alpha-actinin-1 OS=Homo sapiens GN=ACTN1 PE=1 SV=2	0	277.393	64	49	392	5	1	892	103	5.41	1230.48	49	cell differentiation;cell organization and biogenesis;regulation of biological process;transport	cytoplasm;cytoskeleton;cytosol;extracellular;membrane;organelle lumen	metal ion binding;protein binding;RNA binding	Pf00036, Pf00307, Pf00435, Pf08726, Pf11971, Pf13405, Pf13499	87	ENSG00000072110.13	ACTN1	14	Arrhythmogenic Right Ventricular Cardiomyopathy; Regulation of Actin Cytoskeleton; Focal Adhesion	Regulation of actin cytoskeleton; Tight junction; Viral carcinogenesis; Systemic lupus erythematosus; Adherens junction; Arrhythmogenic right ventricular cardiomyopathy (ARVC); Leukocyte transendothelial migration; Focal adhesion; Amoebiasis	27
Actn2	Mus musculus	Alpha-actinin-2											43.1	34.5	38.7	41.3	250.2	577.3	102.8	80.3	147.6	100	577.3	Q9JI91	Alpha-actinin-2 OS=Mus musculus GN=Actn2 PE=1 SV=2	0	108.391	33	26	129	12	1	894	103.8	5.45	363.72	26	cell organization and biogenesis;regulation of biological process;response to stimulus	cytoplasm;cytoskeleton;membrane	metal ion binding;protein binding	Pf00307, Pf00435, Pf08726, Pf11971, Pf13499, Pf13833	11472	ENSMUSG00000052374.14	Actn2	13	Striated Muscle Contraction	Tight junction; Leukocyte transendothelial migration; Amoebiasis; Focal adhesion; Regulation of actin cytoskeleton; Viral carcinogenesis; Systemic lupus erythematosus; Adherens junction; Arrhythmogenic right ventricular cardiomyopathy (ARVC)	2
Actn3	Mus musculus	Alpha-actinin-3											46.3	53.5	50.6	43.1	281	307.7	120.1	186.5	186.8	100	307.7	O88990	Alpha-actinin-3 OS=Mus musculus GN=Actn3 PE=2 SV=1	0	85.622	26	20	98	10	1	900	103	5.45	293.66	20	cell differentiation;regulation of biological process;response to stimulus		metal ion binding;protein binding	Pf00307, Pf00435, Pf08726, Pf11971, Pf13499, Pf13514	11474	ENSMUSG00000006457.3	Actn3	19	Striated Muscle Contraction	Tight junction; Leukocyte transendothelial migration; Amoebiasis; Focal adhesion; Regulation of actin cytoskeleton; Viral carcinogenesis; Systemic lupus erythematosus; Adherens junction; Arrhythmogenic right ventricular cardiomyopathy (ARVC)	0
Actn4	Mus musculus	Alpha-actinin-4	123.1	116.1	105.7	148.2	148	161.4	128.1	155.6	109	100	90.7	151.1	132.3	94.9	156.7	163.7	97.4	125.3	90.8	100	163.7	A0A1L1SV25	Alpha-actinin-4 OS=Mus musculus GN=Actn4 PE=1 SV=1	0	271.563	61	49	598	4	1	932	107	5.36	1699.78	49			metal ion binding;protein binding	Pf00307, Pf00435, Pf08726, Pf11971, Pf13499, Pf13833		ENSMUSG00000054808.15		7			2
ACTN4	Homo sapiens	Alpha-actinin-4 (Fragment)											71.7	104.7	83.3	84.5	82.6	78.8	90.8	91.4	156.2	100	156.2	K7EJH8	Alpha-actinin-4 (Fragment) OS=Homo sapiens GN=ACTN4 PE=1 SV=1	0	72.419	70	13	122	1	1	182	21.4	6.7	370.03	13	cell organization and biogenesis		protein binding	Pf00307, Pf00435, Pf11971		ENSG00000282844.1; ENSG00000130402.11		CHR_HG26_PATCH; 19	Primary Focal Segmental Glomerulosclerosis FSGS		0
ACTN4	Homo sapiens	Alpha-actinin-4	123.3	123.3	111.5	128.1	124.9	118.7	119.6	117.1	112.9	100	86.3	86.1	89.6	89.5	89.6	97.4	84.3	85.7	88.8	100	128.1	O43707	Alpha-actinin-4 OS=Homo sapiens GN=ACTN4 PE=1 SV=2	0	342.911	67	55	710	9	1	911	104.8	5.44	2119.46	55	cell organization and biogenesis;cellular component movement;regulation of biological process;response to stimulus;transport	cytoplasm;cytoskeleton;cytosol;extracellular;nucleus;organelle lumen	DNA binding;metal ion binding;protein binding;RNA binding	Pf00307, Pf00435, Pf08726, Pf11971, Pf13499	81	ENSG00000282844.1; ENSG00000130402.11	ACTN4	19; CHR_HG26_PATCH	Primary Focal Segmental Glomerulosclerosis FSGS; Striated Muscle Contraction; Arrhythmogenic Right Ventricular Cardiomyopathy	Tight junction; Viral carcinogenesis; Systemic lupus erythematosus; Adherens junction; Arrhythmogenic right ventricular cardiomyopathy (ARVC); Leukocyte transendothelial migration; Focal adhesion; Amoebiasis; Regulation of actin cytoskeleton	49
ACTR10	Homo sapiens	Actin-related protein 10	63.4	63.6	70.5	56.5	55.4	64.9	57.9	54	67.8	100	88.2	80.6	88.8	87.3	77.8	76.8	102.7	83.5	92.7	100	102.7	Q9NZ32	Actin-related protein 10 OS=Homo sapiens GN=ACTR10 PE=1 SV=1	0	31.902	30	8	19	4	1	417	46.3	7.37	58.8	8	cellular component movement;transport	cytoplasm;cytoskeleton;extracellular;organelle lumen	protein binding	Pf00022	55860	ENSG00000131966.13	ACTR10	14			4
Actr10	Mus musculus	Actin-related protein 10																					0	Q9QZB7	Actin-related protein 10 OS=Mus musculus GN=Actr10 PE=1 SV=2	0.001	16.912	16	5	10	1	1	417	46.2	7.61	33.19	5	cellular component movement	cytoplasm;cytoskeleton	protein binding	Pf00022	56444	ENSMUSG00000021076.5	Actr10	12			0
ACTR1A	Homo sapiens	Alpha-centractin	98.1	96.8	96.4	93.6	97.8	104.6	100	98.5	106.3	100	98.3	101.8	104.7	99.6	105.3	99.5	114	102.1	110.6	100	114	P61163	Alpha-centractin OS=Homo sapiens GN=ACTR1A PE=1 SV=1	0	63.85	50	15	79	5	1	376	42.6	6.64	254.91	15	transport	cytoplasm;cytoskeleton;cytosol	nucleotide binding;protein binding	Pf00022	10121	ENSG00000138107.12	ACTR1A	10			9
Actr1b	Mus musculus	Beta-centractin											125.4	118.5	99.9	86.2	117	129.2	105.2	107.1	118.3	100	129.2	Q8R5C5	Beta-centractin OS=Mus musculus GN=Actr1b PE=1 SV=1	0	44.416	37	11	53	1	1	376	42.3	6.4	164.89	11		cytoplasm;cytoskeleton;membrane	nucleotide binding	Pf00022	226977	ENSMUSG00000037351.9	Actr1b	1			0
Actr2	Mus musculus	Actin-related protein 2	94	98.9	93.7	97.9	102.5	105.1	105.1	99.8	104.1	100	91	100.3	102.4	97.9	110.6	109	99.8	99.6	101.3	100	110.6	P61161	Actin-related protein 2 OS=Mus musculus GN=Actr2 PE=1 SV=1	0	76.355	46	13	68	13	1	394	44.7	6.74	204.92	13	cell division;cell organization and biogenesis;cellular component movement;regulation of biological process;response to stimulus;transport	cytoplasm;cytoskeleton;cytosol;membrane	nucleotide binding;protein binding;structural molecule activity	Pf00022	66713	ENSMUSG00000020152.7	Actr2	11	ESC Pluripotency Pathways		0
ACTR3	Homo sapiens	Actin-related protein 3	101.6	99.5	106.7	96.9	100	106.4	100.3	102.5	102.2	100	86.6	96.5	105	91	109.3	106.5	96.3	96.5	99.3	100	109.3	P61158	Actin-related protein 3 OS=Homo sapiens GN=ACTR3 PE=1 SV=3	0	122.338	74	22	131	1	1	418	47.3	5.88	423.91	22	cell division;cell organization and biogenesis;cellular component movement;regulation of biological process;response to stimulus	cytoplasm;cytoskeleton;cytosol;membrane	nucleotide binding;protein binding;structural molecule activity	Pf00022	10096	ENSG00000115091.11	ACTR3	2	Association Between Physico-Chemical Features and Toxicity Associated Pathways		21
Actr3	Mus musculus	Actin-related protein 3																					0	Q99JY9	Actin-related protein 3 OS=Mus musculus GN=Actr3 PE=1 SV=3	0	122.463	74	22	128	1	1	418	47.3	5.88	412.98	22	cell differentiation;cell division;cell organization and biogenesis;cellular component movement;regulation of biological process;response to stimulus	cytoplasm;cytoskeleton;membrane	nucleotide binding;protein binding;structural molecule activity	Pf00022	74117	ENSMUSG00000026341.16	Actr3	1			0
Actr3b	Mus musculus	Actin-related protein 3B											121.7	95.2	250	176.9	83	154.7	209.1	193.4	184.7	100	250	Q641P0	Actin-related protein 3B OS=Mus musculus GN=Actr3b PE=1 SV=1	0	32.417	17	6	28	2	1	418	47.5	6.02	88.49	6	cell organization and biogenesis;regulation of biological process	cytoplasm;cytoskeleton	nucleotide binding;protein binding	Pf00022	242894	ENSMUSG00000056367.14	Actr3b	5			0
ACTR5	Homo sapiens	Actin-related protein 5	96.1	109.7	100.9	114.7	107.7	114.1	97.7	93.8	91.4	100	77.9	85.4	95.9	91.1	81.1	95.7	113.4	100.5	99	100	114.7	Q9H9F9	Actin-related protein 5 OS=Homo sapiens GN=ACTR5 PE=1 SV=2	0.001	15.161	12	7	11	7	1	607	68.3	5.27	19.21	7	metabolic process;regulation of biological process;response to stimulus	cytoplasm;nucleus	protein binding	Pf00022, Pf07564	79913	ENSG00000101442.9	ACTR5	20			0
Actr6	Mus musculus	Actin-related protein 6	60.1	69.6	34.8	37.3	64.1	36.8	78.1	60	110.8	100	52.9	88	157.6	101.5	122.6	143.6	36.6	126.6	43.9	100	157.6	A0A0R4J009	Actin-related protein 6 OS=Mus musculus GN=Actr6 PE=1 SV=1	0.001	9.609	13	3	4	3	1	396	45.8	5.03	12.55	3	cell organization and biogenesis	cytoplasm;cytoskeleton;nucleus		Pf00022	67019	ENSMUSG00000019948.4	Actr6	10			0
Actr8	Mus musculus	Actin-related protein 8	80.8	80	94.5	113.4	116.7	121.7	100.6	102.8	101.1	100											121.7	Q8R2S9	Actin-related protein 8 OS=Mus musculus GN=Actr8 PE=2 SV=1	0	20.246	13	7	13	7	1	624	70.5	7.77	29.71	7	cell division;cell organization and biogenesis;metabolic process;regulation of biological process;response to stimulus	chromosome;nucleus	nucleotide binding	Pf00022	56249	ENSMUSG00000015971.4	Actr8	14			0
ACY1	Homo sapiens	Aminoacylase-1	76.4	86.2	76.4	84.6	102.5	75.4	71.8	95.7	77.8	100	136.1	119.1	106.4	152.7	121.2	93	105.8	107.2	100.9	100	152.7	Q03154	Aminoacylase-1 OS=Homo sapiens GN=ACY1 PE=1 SV=1	0	23.072	25	7	13	7	1	408	45.9	6.18	33.86	7	metabolic process	cytoplasm;cytosol	catalytic activity;metal ion binding;protein binding	Pf01546, Pf07687	95	ENSG00000243989.8	ACY1	3	Urea cycle and metabolism of amino groups	Metabolic pathways; Arginine biosynthesis; 2-Oxocarboxylic acid metabolism; Biosynthesis of amino acids	0
ACYP1	Homo sapiens	Acylphosphatase	87.4	86.9	89.4	73.4	83.1	92.7	87.7	96.4	87.4	100	110.5	102.1	106.8	110.2	125.3	75.9	86.3	93.5	113.3	100	125.3	G3V2U7	Acylphosphatase OS=Homo sapiens GN=ACYP1 PE=1 SV=1	0	20.903	33	4	9	4	1	129	14.1	9.7	30.35	4	metabolic process		catalytic activity	Pf00708	97	ENSG00000119640.8	ACYP1	14			0
Acyp2	Mus musculus	Acylphosphatase-2																					0	P56375	Acylphosphatase-2 OS=Mus musculus GN=Acyp2 PE=1 SV=2	0.011	3.519	12	1	1	1	1	106	11.9	9.26	3.23	1		mitochondrion	catalytic activity	Pf00708	75572	ENSMUSG00000060923.5	Acyp2	11		Pyruvate metabolism	0
Ada	Mus musculus	Adenosine deaminase											150.1	309.2	293.9	127.7	498.3	406.8	259.9	283.7	218.2	100	498.3	P03958	Adenosine deaminase OS=Mus musculus GN=Ada PE=1 SV=3	0.002	5.91	10	3	3	1	1	352	40	5.72	6.44	3	cell differentiation;metabolic process;regulation of biological process;response to stimulus;transport	cell surface;cytoplasm;cytosol;membrane;organelle lumen;vacuole	catalytic activity;metal ion binding	Pf00962	11486	ENSMUSG00000017697.3	Ada	2	Purine metabolism	Primary immunodeficiency; Purine metabolism; Metabolic pathways	0
ADA	Homo sapiens	Adenosine deaminase	62.6	94.1	99.3	38.1	60.2	58.2	89.5	80.4	65.6	100	72.4	90.1	81.1	91.4	122.1	83.8	75.6	59.4	79.1	100	122.1	P00813	Adenosine deaminase OS=Homo sapiens GN=ADA PE=1 SV=3	0.001	11.102	22	4	9	2	1	363	40.7	5.95	21.78	4	cell differentiation;metabolic process;regulation of biological process;response to stimulus;transport	cell surface;cytoplasm;cytosol;membrane;organelle lumen;vacuole	catalytic activity;metal ion binding;protein binding	Pf00962	100	ENSG00000196839.12	ADA	20		Purine metabolism; Metabolic pathways; Primary immunodeficiency	1
ADAM10	Homo sapiens	Disintegrin and metalloproteinase domain-containing protein 10	105.7	219.6	80.1	83.6	174.6	98.6	85.5	172.7	76.2	100	92.4	98.5	90.7	97.1	103.9	121.3	112.6	100.3	112.5	100	219.6	O14672	Disintegrin and metalloproteinase domain-containing protein 10 OS=Homo sapiens GN=ADAM10 PE=1 SV=1	0	18.897	10	7	12	7	1	748	84.1	7.77	23.63	7	cell communication;cell organization and biogenesis;metabolic process;regulation of biological process;response to stimulus;transport	cell surface;cytoplasm;Golgi;membrane;nucleus;organelle lumen	catalytic activity;metal ion binding;protein binding	Pf00200, Pf01421, Pf01562, Pf12785, Pf13574, Pf13582, Pf13583, Pf13688	102	ENSG00000137845.14	ADAM10	15	Canonical and Non-canonical Notch signaling; Alzheimers Disease; Copper homeostasis; Hypertrophy Model	Alzheimer's disease; Epithelial cell signaling in Helicobacter pylori infection	0
ADAM15	Homo sapiens	Disintegrin and metalloproteinase domain-containing protein 15	41.6	59	84.1	44.7	39.9	54.7	50.5	50.7	69.4	100	30.2	27.6	48.6	57.1	49.9	55	80.3	45	45.6	100	100	Q13444	Disintegrin and metalloproteinase domain-containing protein 15 OS=Homo sapiens GN=ADAM15 PE=1 SV=4	0	21.303	14	9	13	9	1	863	92.9	6.73	31.16	9	cell death;cell organization and biogenesis;defense response;metabolic process;regulation of biological process;response to stimulus	cell surface;membrane	catalytic activity;metal ion binding;protein binding	Pf00200, Pf00413, Pf01421, Pf01562, Pf08516, Pf13574, Pf13582, Pf13583, Pf13688	8751	ENSG00000143537.13	ADAM15	1			0
Adam17	Mus musculus	Disintegrin and metalloproteinase domain-containing protein 17											103.5	82.1	177	76.6	160.2	68.2	167.3	158.1	51.7	100	177	E9PXU2	Disintegrin and metalloproteinase domain-containing protein 17 OS=Mus musculus GN=Adam17 PE=1 SV=1	0.001	7.565	3	2	2	2	1	846	95.2	5.88	5.96	2	cell differentiation;cellular component movement;defense response;metabolic process;regulation of biological process;response to stimulus	cell surface;cytoplasm;cytoskeleton;cytosol;extracellular;membrane	catalytic activity;metal ion binding;protein binding	Pf00200, Pf01421, Pf01562, Pf13574, Pf13582, Pf13583, Pf13688	11491	ENSMUSG00000052593.15	Adam17	12	Delta-Notch Signaling Pathway; Alzheimers Disease; Notch Signaling Pathway		0
ADAM9	Homo sapiens	Disintegrin and metalloproteinase domain-containing protein 9	156.5	161.2	171.3	173.1	159.1	179.3	154.3	159.4	171.1	100	101.1	60.4	60	70.8	51.9	52.2	84.7	51.4	82.5	100	179.3	Q13443	Disintegrin and metalloproteinase domain-containing protein 9 OS=Homo sapiens GN=ADAM9 PE=1 SV=1	0	43.211	20	12	25	9	1	819	90.5	7.52	70.99	12	cell differentiation;cellular component movement;metabolic process;regulation of biological process;response to stimulus	cell surface;extracellular;membrane	catalytic activity;metal ion binding;protein binding	Pf00200, Pf01421, Pf01562, Pf08516, Pf13574, Pf13582, Pf13583, Pf13688	8754	ENSG00000168615.11	ADAM9	8	Copper homeostasis		0
Adam9	Mus musculus	Disintegrin and metalloproteinase domain-containing protein 9																					0	A0A140LHU0	Disintegrin and metalloproteinase domain-containing protein 9 OS=Mus musculus GN=Adam9 PE=1 SV=1	0.001	14.886	7	4	8	1	1	863	93.6	7.62	20.41	4	cell differentiation;cellular component movement;metabolic process;regulation of biological process;response to stimulus	cell surface;cytoplasm;membrane	catalytic activity;metal ion binding;protein binding	Pf00200, Pf01421, Pf01562, Pf07974, Pf08516, Pf13574, Pf13582, Pf13583, Pf13688	11502	ENSMUSG00000031555.15	Adam9	8			0
ADAMTS1	Homo sapiens	A disintegrin and metalloproteinase with thrombospondin motifs 1	181.8	180.7	118.9	89.5	101.6	101.1	149.9	94.5	110.6	100											181.8	Q9UHI8	A disintegrin and metalloproteinase with thrombospondin motifs 1 OS=Homo sapiens GN=ADAMTS1 PE=1 SV=4	0.002	5.915	2	3	3	3	1	967	105.3	6.83	6.52	3	metabolic process;regulation of biological process;response to stimulus	cytosol;extracellular	catalytic activity;metal ion binding	Pf00090, Pf01421, Pf01562, Pf05986, Pf13574, Pf13582, Pf13583, Pf13688	9510	ENSG00000154734.14	ADAMTS1	21	VEGFA-VEGFR2 Signaling Pathway; Endochondral Ossification		0
ADAR	Homo sapiens	Isoform 4 of Double-stranded RNA-specific adenosine deaminase	102.7	102.4	92.1	93.3	92	92.5	101.6	96.1	105.2	100	101.4	96	99	105.2	98.3	96	103.1	104.6	102.1	100	105.2	P55265-4	Isoform 4 of Double-stranded RNA-specific adenosine deaminase OS=Homo sapiens GN=ADAR	0	161.332	36	43	125	43	1	1269	140.7	8.56	330.49	43	metabolic process		catalytic activity;RNA binding	Pf00035, Pf02137, Pf02295	103		ADAR	1			0
ADARB1	Homo sapiens	Isoform 5 of Double-stranded RNA-specific editase 1	273.8	233.1	285.8	187.4	112.7	118.2	113.3	190.9	195.9	100	30.9	70.7	88.4	104.4	94.9	58.9	95.8	86.8	70.9	100	285.8	P78563-5	Isoform 5 of Double-stranded RNA-specific editase 1 OS=Homo sapiens GN=ADARB1	0.001	15.496	9	5	11	5	1	790	86.6	9.54	29.07	5	metabolic process		catalytic activity;RNA binding	Pf00035, Pf02137, Pf13900	104		ADARB1	21			0
Adat2	Mus musculus	tRNA-specific adenosine deaminase 2	81.8	100.3	91.4	169.4	106.4	101	124.2	110.9	107.2	100											169.4	Q6P6J0	tRNA-specific adenosine deaminase 2 OS=Mus musculus GN=Adat2 PE=1 SV=1	0.016	3.052	4	1	2	1	1	191	21.3	5.88	4.61	1	metabolic process		catalytic activity;metal ion binding	Pf00383, Pf14439	66757	ENSMUSG00000019808.8	Adat2	10			0
ADCK1	Homo sapiens	Uncharacterized aarF domain-containing protein kinase 1											80.9	99	100.2	141.8	118.3	106.3	104.4	110	117.2	100	141.8	Q86TW2	Uncharacterized aarF domain-containing protein kinase 1 OS=Homo sapiens GN=ADCK1 PE=2 SV=2	0.001	7.937	10	5	5	5	1	530	60.5	8.6	6.82	5	metabolic process	extracellular;mitochondrion	catalytic activity;enzyme regulator activity;nucleotide binding;receptor activity;signal transducer activity	Pf03109	57143		ADCK1	14			0
ADCY9	Homo sapiens	Adenylate cyclase type 9																					0	O60503	Adenylate cyclase type 9 OS=Homo sapiens GN=ADCY9 PE=1 SV=4	0.012	3.386	1	1	1	1	1	1353	150.6	7.34	2.7	1	metabolic process;regulation of biological process;response to stimulus	membrane	catalytic activity;metal ion binding;nucleotide binding	Pf00211	115	ENSG00000162104.9	ADCY9	16	Calcium Regulation in the Cardiac Cell; G Protein Signaling Pathways; Chemokine signaling pathway; Myometrial Relaxation and Contraction Pathways	Pathways in cancer; Vibrio cholerae infection; Oxytocin signaling pathway; Gastric acid secretion; Phospholipase D signaling pathway; Melanogenesis; Cholinergic synapse; Glutamatergic synapse; Adrenergic signaling in cardiomyocytes; Chemokine signaling pathway; Endocrine and other factor-regulated calcium reabsorption; Salivary secretion; Rap1 signaling pathway; Oocyte meiosis; Platelet activatio…	0
ADD1	Homo sapiens	Isoform 3 of Alpha-adducin	72.1	66.5	69.3	61.6	62.3	62.9	63.2	69.3	79.1	100	100.2	111.2	104.9	99	119.2	105.7	100.1	103.9	115.2	100	119.2	P35611-3	Isoform 3 of Alpha-adducin OS=Homo sapiens GN=ADD1	0	47.201	25	13	20	13	1	768	84.3	5.96	58.42	13	cell differentiation;cell organization and biogenesis;cellular homeostasis;metabolic process;regulation of biological process;transport	cytosol;membrane;nucleus	protein binding;RNA binding;structural molecule activity	Pf00596	118	ENSG00000087274.16	ADD1	4			0
ADD3	Homo sapiens	Gamma-adducin	53.4	60	53.9	47.4	56	49.9	52.9	54.1	48.6	100	191.1	115.6	129.3	104.3	131.9	118	135.8	108.5	123.5	100	191.1	Q9UEY8	Gamma-adducin OS=Homo sapiens GN=ADD3 PE=1 SV=1	0	20.448	14	7	14	7	1	706	79.1	6.32	38.21	7	cell organization and biogenesis;transport	chromosome;cytoplasm;cytoskeleton;cytosol;membrane	protein binding;structural molecule activity	Pf00596	120	ENSG00000148700.14	ADD3	10			0
ADGRA3	Homo sapiens	Adhesion G protein-coupled receptor A3	117.2	107.7	153.4	123.1	101.3	152.3	152.6	129.2	119.6	100											153.4	Q8IWK6	Adhesion G protein-coupled receptor A3 OS=Homo sapiens GN=ADGRA3 PE=1 SV=2	0.031	2.487	1	1	1	1	1	1321	146.1	8.48	2.64	1	regulation of biological process;response to stimulus	membrane	protein binding;receptor activity;signal transducer activity	Pf00002, Pf01825, Pf02793, Pf07679, Pf12799, Pf13306, Pf13855	166647	ENSG00000152990.13	GPR125; ADGRA3	4			0
ADGRD1	Homo sapiens	Isoform 4 of Adhesion G-protein coupled receptor D1																					0	Q6QNK2-4	Isoform 4 of Adhesion G-protein coupled receptor D1 OS=Homo sapiens GN=ADGRD1	0.045	2.129	2	1	2	1	1	906	99.9	8.05	0	1	regulation of biological process;response to stimulus	membrane	receptor activity;signal transducer activity	Pf00002, Pf01825, Pf05462, Pf13385	283383	ENSG00000111452.12	GPR133; ADGRD1	12	GPCRs, Other		0
Adgre1	Mus musculus	Adhesion G protein-coupled receptor E1											116.7	181.3	183.4	88.9	483.6	395.8	152.3	172	125	100	483.6	Q61549	Adhesion G protein-coupled receptor E1 OS=Mus musculus GN=Adgre1 PE=1 SV=1	0.009	3.758	1	1	1	1	1	931	102.1	5.07	1.89	1	regulation of biological process;response to stimulus	cell surface;membrane	metal ion binding;protein binding;receptor activity;signal transducer activity	Pf00002, Pf01825, Pf05462, Pf06247, Pf07645, Pf11188, Pf12662, Pf12947, Pf13803	13733	ENSMUSG00000004730.14	Emr1; Adgre1	17	Non-odorant GPCRs; GPCRs, Class B Secretin-like		0
ADGRG1	Homo sapiens	Adhesion G-protein coupled receptor G1	129.1	90	242.2	71.6	147.1	75.7	45	62.9	77.6	100											242.2	Q9Y653	Adhesion G-protein coupled receptor G1 OS=Homo sapiens GN=ADGRG1 PE=1 SV=2	0.001	11.097	6	3	3	3	1	693	77.7	8.48	7.85	3	cell communication;cell differentiation;cellular component movement;development;regulation of biological process;response to stimulus	extracellular;membrane	protein binding;receptor activity;signal transducer activity	Pf00002, Pf01825	9289	ENSG00000205336.11	GPR56; ADGRG1	16	GPCRs, Other		0
Adh5	Mus musculus	Alcohol dehydrogenase class-3											179.4	334.7	234.7	95.8	393.6	335.8	144.1	194.9	173.4	100	393.6	P28474	Alcohol dehydrogenase class-3 OS=Mus musculus GN=Adh5 PE=1 SV=3	0	49.273	30	10	54	1	1	374	39.5	7.25	150.42	10	metabolic process;response to stimulus	cytoplasm;mitochondrion;nucleus	catalytic activity;metal ion binding;protein binding	Pf00107, Pf08240	11532	ENSMUSG00000028138.8	Adh5	3		Drug metabolism - cytochrome P450; Metabolism of xenobiotics by cytochrome P450; Carbon metabolism; Metabolic pathways; Tyrosine metabolism; Glycolysis / Gluconeogenesis; Retinol metabolism; Chemical carcinogenesis; Fatty acid degradation	0
ADH5	Homo sapiens	Alcohol dehydrogenase class-3	110.6	109.1	112.7	101.2	101.1	106	108.9	106.4	107.8	100	136.4	85.1	91.1	89.9	91.5	81.5	111.7	91.5	92.5	100	136.4	P11766	Alcohol dehydrogenase class-3 OS=Homo sapiens GN=ADH5 PE=1 SV=4	0	69.05	46	15	74	6	1	374	39.7	7.49	206.18	15	metabolic process;response to stimulus	cytoplasm;cytosol;mitochondrion	catalytic activity;metal ion binding;protein binding	Pf00107, Pf08240	128	ENSG00000197894.10	ADH5	4	Folate-Alcohol and Cancer Pathway; Amino Acid metabolism	Carbon metabolism; Glycolysis / Gluconeogenesis; Retinol metabolism; Tyrosine metabolism; Chemical carcinogenesis; Metabolism of xenobiotics by cytochrome P450; Fatty acid degradation; Metabolic pathways; Drug metabolism - cytochrome P450	10
ADI1	Homo sapiens	1,2-dihydroxy-3-keto-5-methylthiopentene dioxygenase	87.8	77.6	54.2	63.4	74	67.9	79.1	74.9	63.7	100	133	114.8	112.1	119.1	88.2	105.9	104.4	104.5	97.2	100	133	Q9BV57	1,2-dihydroxy-3-keto-5-methylthiopentene dioxygenase OS=Homo sapiens GN=ADI1 PE=1 SV=1	0.001	12.415	18	3	5	3	1	179	21.5	5.68	14.24	3	metabolic process;regulation of biological process	cytoplasm;cytosol;membrane;nucleus	catalytic activity;metal ion binding;protein binding	Pf02311, Pf03079, Pf07883	55256	ENSG00000182551.13	ADI1	2		Metabolic pathways; Cysteine and methionine metabolism	0
Adipoq	Mus musculus	Adiponectin											101	156	104.6	104.2	126.9	156.4	106.2	127.8	93.4	100	156.4	Q60994	Adiponectin OS=Mus musculus GN=Adipoq PE=1 SV=2	0.001	9.038	9	2	4	2	1	247	26.8	5.57	9.66	2	cell differentiation;cell organization and biogenesis;metabolic process;regulation of biological process;response to stimulus	cell surface;endoplasmic reticulum;extracellular	protein binding	Pf00386, Pf01391	11450	ENSMUSG00000022878.5	Adipoq	16	Adipogenesis genes; Leptin and adiponectin; PPAR signaling pathway	Non-alcoholic fatty liver disease (NAFLD); AMPK signaling pathway; Type II diabetes mellitus; Adipocytokine signaling pathway; Longevity regulating pathway; PPAR signaling pathway	0
Adipor1	Mus musculus	Adiponectin receptor protein 1	351.4	124.4	141.8	352.2	358.2	328.8	271.7	363.7	379	100											379	Q91VH1	Adiponectin receptor protein 1 OS=Mus musculus GN=Adipor1 PE=1 SV=1	0.008	4.012	5	1	1	1	1	375	42.3	7.02	4.33	1	metabolic process;regulation of biological process;response to stimulus	membrane	metal ion binding;protein binding;receptor activity;signal transducer activity	Pf03006	72674	ENSMUSG00000026457.14	Adipor1	1	Leptin and adiponectin	Non-alcoholic fatty liver disease (NAFLD); AMPK signaling pathway; Longevity regulating pathway; Adipocytokine signaling pathway	0
ADK	Homo sapiens	Adenosine kinase	95.8	101.1	113.4	96.9	98.1	113.5	107.3	107.4	114.4	100	106.5	105.7	107	101.7	86.8	92.2	115.1	102.9	107.9	100	115.1	P55263	Adenosine kinase OS=Homo sapiens GN=ADK PE=1 SV=2	0	86.174	60	16	83	11	1	362	40.5	6.7	299.65	16	metabolic process	cytoplasm;cytosol;nucleus	catalytic activity;metal ion binding;nucleotide binding;RNA binding	Pf00294	132	ENSG00000156110.13	ADK	10		Purine metabolism; Metabolic pathways	5
Adk	Mus musculus	Adenosine kinase																					0	P55264	Adenosine kinase OS=Mus musculus GN=Adk PE=1 SV=2	0	20.974	17	6	20	1	1	361	40.1	6.21	57.27	6	cell proliferation;metabolic process;regulation of biological process	cytoplasm;cytosol;nucleus	catalytic activity;metal ion binding;nucleotide binding;RNA binding	Pf00294	11534	ENSMUSG00000039197.9	Adk	14	Purine metabolism	Purine metabolism; Metabolic pathways	0
ADNP	Homo sapiens	Activity-dependent neuroprotector homeobox protein	124.3	111.1	102.3	107	103.4	101.9	112.4	113.5	107.1	100	108.8	103.7	113.7	120.4	106	101	108.6	108	100.7	100	124.3	Q9H2P0	Activity-dependent neuroprotector homeobox protein OS=Homo sapiens GN=ADNP PE=1 SV=1	0	125.22	36	35	78	35	1	1102	123.5	7.34	205.34	35	cell communication;metabolic process;regulation of biological process;response to stimulus	cytoplasm;nucleus	DNA binding;metal ion binding;protein binding	Pf00046, Pf12756, Pf13909	23394	ENSG00000101126.15	ADNP	20			0
ADNP2	Homo sapiens	Activity-dependent neuroprotector homeobox protein 2	101.7	85.4	135	85.5	105.2	117.3	107.1	197	259.2	100											259.2	Q6IQ32	Activity-dependent neuroprotector homeobox protein 2 OS=Homo sapiens GN=ADNP2 PE=1 SV=1	0.004	4.678	2	2	2	2	1	1131	122.8	9.16	3.45	2	cell differentiation;metabolic process;regulation of biological process;response to stimulus	nucleus	DNA binding;metal ion binding;protein binding		22850	ENSG00000101544.8	ADNP2	18			0
ADO	Homo sapiens	2-aminoethanethiol dioxygenase											115.3	90.2	111.7	130.5	127.7	86.2	106	114.6	104.5	100	130.5	Q96SZ5	2-aminoethanethiol dioxygenase OS=Homo sapiens GN=ADO PE=1 SV=2	0.001	7.779	12	2	4	2	1	270	29.7	6.04	14	2	metabolic process	cytosol;mitochondrion	catalytic activity;metal ion binding	Pf07847	84890	ENSG00000181915.4	ADO	10		Metabolic pathways; Taurine and hypotaurine metabolism	0
ADPGK	Homo sapiens	ADP-dependent glucokinase	115	115.6	117.3	121.2	121.6	138.3	124.9	121.8	122.5	100	82	73.4	79	101.5	80.3	72.6	99.4	91.6	100.4	100	138.3	Q9BRR6	ADP-dependent glucokinase OS=Homo sapiens GN=ADPGK PE=1 SV=1	0	22.129	17	6	15	6	1	497	54.1	6.2	44.67	6	metabolic process	endoplasmic reticulum;extracellular;membrane	catalytic activity;metal ion binding	Pf04587	83440		ADPGK	15		Glycolysis / Gluconeogenesis; Metabolic pathways; Carbon metabolism	0
Adpgk	Mus musculus	ADP-dependent glucokinase																					0	A0A1L1SSF2	ADP-dependent glucokinase OS=Mus musculus GN=Adpgk PE=1 SV=1	0.016	3.023	3	1	1	1	1	496	53.9	5.62	2.04	1	metabolic process	endoplasmic reticulum;extracellular;membrane	catalytic activity;metal ion binding	Pf04587	72141	ENSMUSG00000025236.11	Adpgk	9		Carbon metabolism; Metabolic pathways; Glycolysis / Gluconeogenesis	0
Adprh	Mus musculus	[Protein ADP-ribosylarginine] hydrolase											77.3	91.7	96.2	96.3	94	88.4	72.8	78.4	79.8	100	100	P54923	[Protein ADP-ribosylarginine] hydrolase OS=Mus musculus GN=Adprh PE=1 SV=1	0.001	7.394	13	4	7	4	1	362	40	5.76	14.58	4	metabolic process;regulation of biological process;transport		catalytic activity;enzyme regulator activity;metal ion binding;protein binding	Pf03747	11544	ENSMUSG00000002844.8	Adprh	16			0
ADPRHL2	Homo sapiens	Poly(ADP-ribose) glycohydrolase ARH3	115.1	159.4	89.8	88.5	87.4	95	85	99.1	97	100	110.6	98.8	95.1	124.8	86.9	105.2	94.3	100.3	102.1	100	159.4	Q9NX46	Poly(ADP-ribose) glycohydrolase ARH3 OS=Homo sapiens GN=ADPRHL2 PE=1 SV=1	0	22.769	21	6	10	4	1	363	38.9	5.07	29.07	6	response to stimulus	cytoplasm;mitochondrion;nucleus;organelle lumen	catalytic activity;metal ion binding	Pf03747	54936	ENSG00000116863.10	ADPRHL2	1			2
Adprhl2	Mus musculus	Poly(ADP-ribose) glycohydrolase ARH3																					0	Q8CG72	Poly(ADP-ribose) glycohydrolase ARH3 OS=Mus musculus GN=Adprhl2 PE=1 SV=1	0.002	6.781	13	3	5	1	1	370	39.4	4.96	11.04	3	response to stimulus	cytoplasm;mitochondrion;nucleus;organelle lumen	catalytic activity;metal ion binding	Pf03747	100206	ENSMUSG00000042558.16	Adprhl2	4			0
ADRM1	Homo sapiens	Proteasomal ubiquitin receptor ADRM1	114.7	112.7	115	118.3	112.2	129.1	105.8	99	104	100	101	83.8	76.3	96.2	78.7	75.6	89.1	102.3	74.6	100	129.1	Q16186	Proteasomal ubiquitin receptor ADRM1 OS=Homo sapiens GN=ADRM1 PE=1 SV=2	0	44.391	22	9	66	3	1	407	42.1	5.07	152.41	9	cell organization and biogenesis;metabolic process;regulation of biological process	cytoplasm;cytosol;membrane;nucleus;proteasome	enzyme regulator activity;protein binding	Pf04683	11047	ENSG00000130706.12	ADRM1	20			0
ADSL	Homo sapiens	Adenylosuccinate lyase	112	107	109.8	114.9	114.9	117.2	110.6	110.1	113	100	78.3	83.2	94.5	95.5	102.4	89.1	91.6	91.8	88.4	100	117.2	P30566	Adenylosuccinate lyase OS=Homo sapiens GN=ADSL PE=1 SV=2	0	75.709	45	18	74	8	1	484	54.9	7.11	225.52	18	cell organization and biogenesis;metabolic process;response to stimulus	cytosol;mitochondrion	catalytic activity	Pf00206, Pf10397	158	ENSG00000239900.12	ADSL	22	Nucleotide Metabolism	Metabolic pathways; Alanine, aspartate and glutamate metabolism; Purine metabolism	7
Adsl	Mus musculus	Adenylosuccinate lyase																					0	P54822	Adenylosuccinate lyase OS=Mus musculus GN=Adsl PE=1 SV=2	0	44.375	26	12	37	2	1	484	54.8	7.27	93.72	12	cell organization and biogenesis;metabolic process;response to stimulus	cytosol;mitochondrion	catalytic activity	Pf00206, Pf10397	11564	ENSMUSG00000022407.9	Adsl	15	Nucleotide Metabolism; Purine metabolism	Purine metabolism; Alanine, aspartate and glutamate metabolism; Metabolic pathways	0
ADSS	Homo sapiens	Adenylosuccinate synthetase isozyme 2	89.1	85.7	86.9	93.1	96	96.6	95.2	91.4	93.9	100	97.2	106.6	102.7	108.5	101.4	100.4	95.9	105.6	96.9	100	108.5	P30520	Adenylosuccinate synthetase isozyme 2 OS=Homo sapiens GN=ADSS PE=1 SV=3	0	102.484	41	17	87	17	1	456	50.1	6.55	283.47	17	metabolic process;response to stimulus	cytoplasm;cytosol;membrane	catalytic activity;metal ion binding;nucleotide binding;protein binding	Pf00709	159	ENSG00000035687.9	ADSS	1	Nucleotide Metabolism	Purine metabolism; Alanine, aspartate and glutamate metabolism; Metabolic pathways	0
Adssl1	Mus musculus	Adenylosuccinate synthetase isozyme 1											65.3	67.1	91.8	72.8	217.1	218.7	108.5	100.6	107.1	100	218.7	P28650	Adenylosuccinate synthetase isozyme 1 OS=Mus musculus GN=Adssl1 PE=1 SV=2	0	47.102	34	12	18	6	1	457	50.2	8.43	52.5	12	metabolic process;response to stimulus	cytoplasm;membrane	catalytic activity;metal ion binding;nucleotide binding;protein binding	Pf00709	11565	ENSMUSG00000011148.13	Adssl1	12	Purine metabolism	Purine metabolism; Alanine, aspartate and glutamate metabolism; Metabolic pathways	0
ADSSL1	Homo sapiens	Adenylosuccinate synthetase isozyme 1	36.9	54.3	76.8	47.2	60.6	68.5	80.2	87.7	82.2	100	98.2	114.4	114.9	118.9	150.1	123.1	127.3	111.5	113.3	100	150.1	Q8N142	Adenylosuccinate synthetase isozyme 1 OS=Homo sapiens GN=ADSSL1 PE=1 SV=1	0	57.192	37	13	28	7	1	457	50.2	8.59	82.08	13	metabolic process;response to stimulus	cytoplasm;cytosol	catalytic activity;metal ion binding;nucleotide binding;protein binding	Pf00709	122622	ENSG00000185100.10	ADSSL1	14		Metabolic pathways; Purine metabolism; Alanine, aspartate and glutamate metabolism	3
Aebp1	Mus musculus	Adipocyte enhancer-binding protein 1											123.9	79	171.5	98.4	91.8	165	150.8	88.1	152.7	100	171.5	Q640N1	Adipocyte enhancer-binding protein 1 OS=Mus musculus GN=Aebp1 PE=1 SV=1	0	47.495	15	15	20	15	1	1128	128.3	5.08	57.63	15	metabolic process;regulation of biological process	cytoplasm;extracellular;nucleus	catalytic activity;DNA binding;metal ion binding;protein binding	Pf00246, Pf00754, Pf08400, Pf13620, Pf13715	11568	ENSMUSG00000020473.13	Aebp1	11			0
AEBP2	Homo sapiens	Zinc finger protein AEBP2																					0	Q6ZN18	Zinc finger protein AEBP2 OS=Homo sapiens GN=AEBP2 PE=1 SV=2	0.015	3.102	6	2	2	2	1	517	54.4	5.21	2.48	2	cell organization and biogenesis;metabolic process;regulation of biological process	nucleus	DNA binding;metal ion binding;protein binding	Pf13465	121536	ENSG00000139154.14	AEBP2	12	Interactome of polycomb repressive complex 2 (PRC2); Histone Modifications; Mesodermal Commitment Pathway		0
AEN	Homo sapiens	Isoform 2 of Apoptosis-enhancing nuclease	153.5	130.7	240.7	215.9	314.3	259.7	284.2	356.9	307.2	100											356.9	Q8WTP8-2	Isoform 2 of Apoptosis-enhancing nuclease OS=Homo sapiens GN=AEN	0.038	2.283	2	1	1	1	1	327	36.5	9.32	2.08	1				Pf00929	64782		AEN	15			0
AES	Homo sapiens	Amino-terminal enhancer of split (Fragment)	114.6	115.2	75.5	99.5	87.8	93.8	86.2	70.1	79.7	100	39.6	38.4	58.6	33.5	64.7	70.6	52.2	33.1	67.2	100	115.2	K7ELE3	Amino-terminal enhancer of split (Fragment) OS=Homo sapiens GN=AES PE=1 SV=1	0.01	3.641	7	2	4	2	1	264	28.7	10.46	7.31	2			protein binding	Pf03920		ENSG00000104964.14		19	Ectoderm Differentiation		0
AFAP1	Homo sapiens	Isoform 2 of Actin filament-associated protein 1	87.7	108.5	75.4	74.1	75.6	64.9	92.8	86.3	78.8	100	109	113.4	108.2	122.8	106.1	95.8	107.9	119.9	107.7	100	122.8	Q8N556-2	Isoform 2 of Actin filament-associated protein 1 OS=Homo sapiens GN=AFAP1	0	41.058	20	13	32	12	1	814	89.7	8.57	74.11	13	regulation of biological process	cytoskeleton;cytosol	protein binding	Pf00169	60312	ENSG00000196526.10	AFAP1	4			0
AFDN	Homo sapiens	Isoform 5 of Afadin																					0	P55196-5	Isoform 5 of Afadin OS=Homo sapiens GN=AFDN	0.002	6.681	1	2	3	2	1	1834	207.7	6.39	4.74	2	cell communication;cell organization and biogenesis;regulation of biological process;response to stimulus	cytosol;membrane	protein binding	Pf00498, Pf00595, Pf00788, Pf01843	4301	ENSG00000130396.20	MLLT4; AFDN	6	VEGFA-VEGFR2 Signaling Pathway		0
AFF1	Homo sapiens	Isoform 2 of AF4/FMR2 family member 1	29.4		29.9	43.2	47.6	39.5	120.4	42.7	120.2	100											120.4	P51825-2	Isoform 2 of AF4/FMR2 family member 1 OS=Homo sapiens GN=AFF1	0.004	4.927	2	2	2	2	1	1218	132.3	9.22	4.23	2	regulation of biological process		protein binding	Pf05110	4299	ENSG00000172493.20	AFF1	4			0
AFF4	Homo sapiens	AF4/FMR2 family member 4	82.4	96.4	108.4	113.4	102.1	116.2	98.1	105.3	121.5	100	161.1	271.2	223.3	126	81.3	73.3	183.2	141.8	181.7	100	271.2	Q9UHB7	AF4/FMR2 family member 4 OS=Homo sapiens GN=AFF4 PE=1 SV=1	0	39.844	12	12	19	12	1	1163	127.4	9.31	48.66	12	metabolic process;regulation of biological process	nucleus	protein binding	Pf04641, Pf05110	27125	ENSG00000072364.12	AFF4	5			0
AFG3L2	Homo sapiens	AFG3-like protein 2	108.8	100.4	94.8	103.4	99.9	91.8	97.6	103.5	93.7	100	93.6	100.9	100.2	117.5	102.1	89.8	99.1	107	93.5	100	117.5	Q9Y4W6	AFG3-like protein 2 OS=Homo sapiens GN=AFG3L2 PE=1 SV=2	0	117.704	47	34	90	8	1	797	88.5	8.66	264.5	34	cell organization and biogenesis;cellular homeostasis;metabolic process;regulation of biological process;response to stimulus;transport	membrane;mitochondrion	catalytic activity;metal ion binding;nucleotide binding;protein binding	Pf00004, Pf01078, Pf01434, Pf05496, Pf06068, Pf06480, Pf07724, Pf07728, Pf13191, Pf13401	10939	ENSG00000141385.9	AFG3L2	18			22
Afg3l2	Mus musculus	AFG3-like protein 2																					0	Q8JZQ2	AFG3-like protein 2 OS=Mus musculus GN=Afg3l2 PE=1 SV=1	0	93.112	39	27	75	1	1	802	89.5	8.6	220.13	27	cell organization and biogenesis;cellular homeostasis;metabolic process;regulation of biological process;response to stimulus;transport	membrane;mitochondrion	catalytic activity;metal ion binding;nucleotide binding	Pf00004, Pf01434, Pf05496, Pf06068, Pf06480, Pf07724, Pf07728, Pf13191, Pf13401	69597	ENSMUSG00000024527.9	Afg3l2	18	mRNA processing		0
Afm	Mus musculus	Isoform 3 of Afamin											138.7	208.1	153.2	113	140.1	149.1	137	99.1	99.5	100	208.1	O89020-3	Isoform 3 of Afamin OS=Mus musculus GN=Afm	0	55.403	27	13	21	13	1	611	69.6	5.63	69.74	13				Pf00273	280662		Afm	5			0
AFTPH	Homo sapiens	Aftiphilin	64.2	106.8	88.4	89.4	114.1	91.3	97.5	104.6	90.4	100	118.6	86.8	92.5	88.8	81.8	95.2	96.3	99.6	92.1	100	118.6	Q6ULP2	Aftiphilin OS=Homo sapiens GN=AFTPH PE=1 SV=2	0.001	12.732	8	6	6	4	1	937	102.1	4.54	12.72	6	transport	cytoplasm;cytosol;Golgi;nucleus	protein binding	Pf15045	54812		AFTPH	2			2
Aftph	Mus musculus	Aftiphilin																					0	Q80WT5	Aftiphilin OS=Mus musculus GN=Aftph PE=1 SV=2	0.003	5.165	4	3	3	1	1	931	101.1	4.5	4.52	3	transport	cytoplasm;cytosol;Golgi;nucleus	protein binding	Pf15045	216549	ENSMUSG00000049659.15	Aftph	11			0
AGA	Homo sapiens	N(4)-(beta-N-acetylglucosaminyl)-L-asparaginase	55	56.9	90.7	47.9	50.7	64.6	39.8	44.7	54.2	100	281.2	109	117.9	147.5	94.3	150.4	175.5	177.1	130.9	100	281.2	P20933	N(4)-(beta-N-acetylglucosaminyl)-L-asparaginase OS=Homo sapiens GN=AGA PE=1 SV=2	0	19.603	20	6	10	3	1	346	37.2	6.28	26.95	6	metabolic process;transport	endoplasmic reticulum;extracellular;organelle lumen;vacuole	catalytic activity;protein binding	Pf01112	175	ENSG00000038002.8	AGA	4		Other glycan degradation; Lysosome	2
Aga	Mus musculus	N(4)-(beta-N-acetylglucosaminyl)-L-asparaginase																					0	Q64191	N(4)-(beta-N-acetylglucosaminyl)-L-asparaginase OS=Mus musculus GN=Aga PE=1 SV=1	0.001	9.558	17	4	7	1	1	346	37	6.44	16.66	4	metabolic process	endoplasmic reticulum;vacuole	catalytic activity;protein binding	Pf01112	11593	ENSMUSG00000031521.5	Aga	8		Other glycan degradation; Lysosome	0
AGAP1	Homo sapiens	Arf-GAP with GTPase, ANK repeat and PH domain-containing protein 1											62.8	76.7	80.5	99.5	45.5	236.9	150.7	109.1	178.3	100	236.9	E7EUN2	Arf-GAP with GTPase, ANK repeat and PH domain-containing protein 1 OS=Homo sapiens GN=AGAP1 PE=1 SV=1	0.001	14.365	5	5	9	2	1	1069	116.5	8.72	19.67	5	regulation of biological process;response to stimulus		catalytic activity;enzyme regulator activity;metal ion binding;nucleotide binding;protein binding	Pf00023, Pf00071, Pf00169, Pf01412, Pf08477, Pf12796, Pf13606, Pf13637, Pf13857		ENSG00000157985.18		2			0
AGAP3	Homo sapiens	Isoform 4 of Arf-GAP with GTPase, ANK repeat and PH domain-containing protein 3	118.5	118.8	124.4	114.5	143	135.7	141.7	143.4	123	100	81.2	98.9	82.6	90.5	97.5	101.9	86.4	82.1	87	100	143.4	Q96P47-4	Isoform 4 of Arf-GAP with GTPase, ANK repeat and PH domain-containing protein 3 OS=Homo sapiens GN=AGAP3	0	22.778	9	7	13	4	1	911	97.9	7.96	33.51	7	regulation of biological process;response to stimulus	cytoplasm;membrane	enzyme regulator activity;metal ion binding;nucleotide binding;protein binding	Pf00023, Pf00071, Pf00169, Pf01412, Pf08477, Pf12796, Pf13637, Pf13857	116988	ENSG00000133612.18	AGAP3	7		Endocytosis	1
AGFG1	Homo sapiens	Isoform 4 of Arf-GAP domain and FG repeat-containing protein 1	115.3	129.6	116.7	133.5	114.8	128.9	142.5	139.1	135.7	100	64.9	63.8	72.8	53.5	76.9	84.6	65.1	58.8	80.9	100	142.5	P52594-4	Isoform 4 of Arf-GAP domain and FG repeat-containing protein 1 OS=Homo sapiens GN=AGFG1	0	34.49	19	9	28	8	1	584	60.7	8.56	80.61	9	cell organization and biogenesis;development;regulation of biological process;transport	cytosol	DNA binding;enzyme regulator activity;metal ion binding;protein binding;RNA binding	Pf01412	3267	ENSG00000173744.17	AGFG1	2			0
AGFG2	Homo sapiens	Arf-GAP domain and FG repeat-containing protein 2	177.3	122.3	115.8	206.1	188.6	164.2	156.6	173.8	137.3	100	124.5	76.6	74.1	108	77.1	102.7	84.1	75.3	70.3	100	206.1	O95081	Arf-GAP domain and FG repeat-containing protein 2 OS=Homo sapiens GN=AGFG2 PE=1 SV=2	0	19.599	16	7	13	6	1	481	48.9	9.11	29.58	7	regulation of biological process	membrane	enzyme regulator activity;metal ion binding	Pf01412	3268	ENSG00000106351.12	AGFG2	7			0
AGK	Homo sapiens	Acylglycerol kinase, mitochondrial	102	101.5	67.4	88.1	89.3	79.2	103.8	102.6	83.3	100	113.7	111.5	103.5	135	109.1	103.2	116.3	114.7	103.4	100	135	Q53H12	Acylglycerol kinase, mitochondrial OS=Homo sapiens GN=AGK PE=1 SV=2	0	35.351	25	9	22	9	1	422	47.1	8.09	63.29	9	metabolic process	cytosol;membrane;mitochondrion	catalytic activity;nucleotide binding	Pf00781	55750	ENSG00000006530.15	AGK	7		Metabolic pathways; Glycerolipid metabolism	0
AGL	Homo sapiens	Glycogen debranching enzyme	73.4	80.4	83.4	71.8	70.9	83.4	80.3	89.9	88.7	100	103.5	97.1	113.8	108.4	142	129.6	126.1	108.2	130.4	100	142	P35573	Glycogen debranching enzyme OS=Homo sapiens GN=AGL PE=1 SV=3	0	103.721	26	30	60	16	1	1532	174.7	6.76	180.71	30	metabolic process;response to stimulus;transport	cytoplasm;cytosol;endoplasmic reticulum;extracellular;nucleus;organelle lumen	catalytic activity;protein binding	Pf06202, Pf14699, Pf14701, Pf14702	178	ENSG00000162688.16	AGL	1	Glycogen Metabolism	Metabolic pathways; Starch and sucrose metabolism	11
Agl	Mus musculus	Amylo-1,6-glucosidase, 4-alpha-glucanotransferase																					0	F8VPN4	Amylo-1,6-glucosidase, 4-alpha-glucanotransferase OS=Mus musculus GN=Agl PE=1 SV=1	0	44.32	12	15	29	1	1	1532	174.2	6.74	74.36	15	metabolic process;response to stimulus	cytoplasm;endoplasmic reticulum;nucleus	catalytic activity;protein binding	Pf00128, Pf06202, Pf14699, Pf14701, Pf14702	77559	ENSMUSG00000033400.14	Agl	3	Glycogen Metabolism	Metabolic pathways; Starch and sucrose metabolism	0
AGMAT	Homo sapiens	Agmatinase, mitochondrial											98.1	102.4	108	144	92.4	111.6	142.2	113.7	104.3	100	144	Q9BSE5	Agmatinase, mitochondrial OS=Homo sapiens GN=AGMAT PE=1 SV=2	0.004	4.895	11	2	4	2	1	352	37.6	7.59	10.87	2	metabolic process	mitochondrion	catalytic activity;metal ion binding	Pf00491	79814	ENSG00000116771.5	AGMAT	1		Metabolic pathways; Arginine and proline metabolism	0
Ago2	Mus musculus	Protein argonaute-2	111.1	100.2	119.9	96.4	111	109.5	91.9	107.1	116.8	100	121.4	89	91.5	84.5	102.8	82.6	107.2	97.9	100.7	100	121.4	Q8CJG0	Protein argonaute-2 OS=Mus musculus GN=Ago2 PE=1 SV=3	0	57.268	28	17	35	14	1	860	97.2	9.19	90.65	17	cell differentiation;cell organization and biogenesis;development;metabolic process;regulation of biological process;response to stimulus	cytoplasm;cytosol;membrane;mitochondrion;nucleus	catalytic activity;DNA binding;metal ion binding;protein binding;RNA binding	Pf02170, Pf02171, Pf08699	239528	ENSMUSG00000036698.10	Ago2; Eif2c2	15			2
Ago3	Mus musculus	Protein argonaute-3											72.3	78.5	253	133	125.1	118	169.6	71.3		100	253	Q8CJF9	Protein argonaute-3 OS=Mus musculus GN=Ago3 PE=2 SV=2	0.001	15.137	10	6	8	3	1	860	97.2	9.1	19.95	6	cell organization and biogenesis;metabolic process;regulation of biological process;response to stimulus	chromosome;cytoplasm;membrane	protein binding;RNA binding	Pf02170, Pf02171, Pf08699	214150	ENSMUSG00000028842.15	Ago3; Eif2c3	4			0
AGPAT1	Homo sapiens	1-acyl-sn-glycerol-3-phosphate acyltransferase alpha	118.4	112.8	121.5	97.8	121.9	139.5	125.4	92.4	119.8	100	112.8	83.3	73.5	73	93.2	77.7	79.9	80.8	82.1	100	139.5	Q99943	1-acyl-sn-glycerol-3-phosphate acyltransferase alpha OS=Homo sapiens GN=AGPAT1 PE=1 SV=2	0.001	15.317	21	4	13	4	1	283	31.7	9.38	36.2	4	metabolic process;regulation of biological process	endoplasmic reticulum;membrane	catalytic activity;protein binding	Pf01553	10554	ENSG00000235758.9; ENSG00000228892.9; ENSG00000227642.9; ENSG00000206324.11; ENSG00000204310.12; ENSG00000236873.9; ENSG00000226467.9	AGPAT1	6; CHR_HSCHR6_MHC_MCF_CTG1; CHR_HSCHR6_MHC_SSTO_CTG1; CHR_HSCHR6_MHC_MANN_CTG1; CHR_HSCHR6_MHC_QBL_CTG1; CHR_HSCHR6_MHC_APD_CTG1; CHR_HSCHR6_MHC_COX_CTG1	Triacylglyceride Synthesis	Metabolic pathways; Phospholipase D signaling pathway; Glycerophospholipid metabolism; Fat digestion and absorption; Glycerolipid metabolism	0
AGPAT5	Homo sapiens	1-acyl-sn-glycerol-3-phosphate acyltransferase epsilon	76.9	108	88.6	91.4	86.2	88.1	89.9	74	95.3	100											108	Q9NUQ2	1-acyl-sn-glycerol-3-phosphate acyltransferase epsilon OS=Homo sapiens GN=AGPAT5 PE=1 SV=3	0.001	12.436	15	4	7	4	1	364	42	9.1	21.49	4	cell differentiation;metabolic process	endoplasmic reticulum;membrane;mitochondrion;nucleus	catalytic activity;protein binding	Pf01553	55326	ENSG00000155189.11	AGPAT5	8	Triacylglyceride Synthesis	Glycerolipid metabolism; Glycerophospholipid metabolism; Metabolic pathways; Phospholipase D signaling pathway	0
AGPS	Homo sapiens	Alkyldihydroxyacetonephosphate synthase, peroxisomal	128.4	132	112.9	119.4	130	136.5	126.9	125.9	120.7	100	70.7	74.6	82.7	87.6	76.2	75.4	86.7	82.2	91.4	100	136.5	O00116	Alkyldihydroxyacetonephosphate synthase, peroxisomal OS=Homo sapiens GN=AGPS PE=1 SV=1	0	111.91	47	27	74	27	1	658	72.9	7.34	256.18	27	metabolic process	membrane;mitochondrion;organelle lumen	catalytic activity;nucleotide binding;protein binding	Pf01565, Pf02913	8540	ENSG00000018510.13	AGPS	2	Triacylglyceride Synthesis	Ether lipid metabolism; Metabolic pathways; Peroxisome	0
AGRN	Homo sapiens	Agrin											119.9	117.1	146.6	145.6	106	121.4	132.8	111.1	144.1	100	146.6	O00468	Agrin OS=Homo sapiens GN=AGRN PE=1 SV=5	0	63.209	14	21	26	21	1	2067	217.1	6.39	64.39	21	cell differentiation;cell organization and biogenesis;development;metabolic process;regulation of biological process;response to stimulus	cytosol;extracellular;membrane;organelle lumen	metal ion binding;protein binding;structural molecule activity	Pf00050, Pf00053, Pf00054, Pf01390, Pf02210, Pf03146, Pf07648	375790		AGRN	1	Primary Focal Segmental Glomerulosclerosis FSGS	ECM-receptor interaction	0
Agt	Mus musculus	Angiotensinogen											277.1	291.7	133.4	137.4	274.6	136.3	239.9	188.2	226.1	100	291.7	Q3UTR7	Angiotensinogen OS=Mus musculus GN=Agt PE=1 SV=1	0.001	15.393	11	3	5	3	1	482	52.6	5.54	14.33	3	cell differentiation;cell growth;cell organization and biogenesis;cell proliferation;cellular homeostasis;metabolic process;regulation of biological process;response to stimulus;transport	cytoplasm	enzyme regulator activity;protein binding	Pf00079	11606	ENSMUSG00000031980.9	Agt	8	Adipogenesis genes; MicroRNAs in Cardiomyocyte Hypertrophy; ACE Inhibitor Pathway	Renin-angiotensin system; Renin secretion	0
AGTPBP1	Homo sapiens	Cytosolic carboxypeptidase 1																					0	J3KNS1	Cytosolic carboxypeptidase 1 OS=Homo sapiens GN=AGTPBP1 PE=1 SV=1	0.001	8.311	2	3	8	2	1	1278	143.1	6.43	14.39	3	cell differentiation;cell organization and biogenesis;metabolic process;response to stimulus	cytoplasm;cytosol;mitochondrion;nucleus	catalytic activity;metal ion binding;protein binding	Pf00246, Pf04952	23287	ENSG00000135049.15	AGTPBP1	9			0
AGTRAP	Homo sapiens	Type-1 angiotensin II receptor-associated protein	182.7	115.1	116.7	101.9	142.4	241.8	178.3	156.6	141.7	100	175.9	51.6	62.7	79.2	75.8	80.1	51.1	64.8	84.1	100	241.8	Q6RW13	Type-1 angiotensin II receptor-associated protein OS=Homo sapiens GN=AGTRAP PE=1 SV=1	0.001	8.816	14	1	7	1	1	159	17.4	6.14	24.57	1	regulation of biological process;response to stimulus	cytosol;endoplasmic reticulum;Golgi;membrane	protein binding;receptor activity;signal transducer activity	Pf06396	57085	ENSG00000177674.15	AGTRAP	1			0
AHCTF1	Homo sapiens	Isoform 2 of Protein ELYS	96.1	90.7	98.1	98.4	98.2	106.2	95.9	95.5	105	100	121.5	99.3	95.6	99.8	100	88.3	96.6	102.9	93.7	100	121.5	Q8WYP5-2	Isoform 2 of Protein ELYS OS=Homo sapiens GN=AHCTF1	0	137.705	23	39	74	39	1	2301	255.8	6.58	220.29	39	cell organization and biogenesis;regulation of biological process;transport	chromosome;cytosol;membrane;nucleus	DNA binding	Pf13934	25909	ENSG00000153207.14	AHCTF1	1	Gastric cancer network 2		0
Ahcy	Mus musculus	Adenosylhomocysteinase											119.4	188	141.3	111	231	190.6	85	145.5	100	100	231	P50247	Adenosylhomocysteinase OS=Mus musculus GN=Ahcy PE=1 SV=3	0	123.697	48	19	169	2	1	432	47.7	6.54	567.54	19	defense response;metabolic process;response to stimulus;transport	cytoplasm;cytosol;nucleus	catalytic activity;metal ion binding;nucleotide binding;protein binding	Pf00670, Pf02254, Pf02826, Pf05221	269378; 11615	ENSMUSG00000048087.5; ENSMUSG00000027597.15	Ahcy; Gm4737	2; 16	One Carbon Metabolism; Glutathione and one carbon metabolism	Metabolic pathways; Cysteine and methionine metabolism	0
AHCY	Homo sapiens	Adenosylhomocysteinase	107.7	101	108.6	108.3	100	101.6	102.7	101.2	99.5	100	111.3	99.6	97.2	112.9	105.5	92.8	104	104.5	90.3	100	112.9	P23526	Adenosylhomocysteinase OS=Homo sapiens GN=AHCY PE=1 SV=4	0	141.155	52	23	196	6	1	432	47.7	6.34	640.93	23	defense response;metabolic process;response to stimulus;transport	cytoplasm;cytosol;nucleus	catalytic activity;nucleotide binding;protein binding	Pf00670, Pf02254, Pf02826, Pf05221	191	ENSG00000101444.12	AHCY	20	Trans-sulfuration pathway; Folate Metabolism; Trans-sulfuration and one carbon metabolism; One Carbon Metabolism	Cysteine and methionine metabolism; Metabolic pathways	20
Ahcyl1	Mus musculus	S-adenosylhomocysteine hydrolase-like protein 1	125.9	116.7	116.8	115	101	119.8	111.2	110.8	102.9	100	114.8	91.2	87.9	102.1	99.8	88.7	105.1	99	86.7	100	125.9	Q80SW1	S-adenosylhomocysteine hydrolase-like protein 1 OS=Mus musculus GN=Ahcyl1 PE=1 SV=1	0	73.134	47	25	72	12	1	530	58.9	6.89	175.21	25	metabolic process;regulation of biological process;response to stimulus;transport	cytoplasm;cytosol;endoplasmic reticulum;membrane	catalytic activity;nucleotide binding;protein binding;RNA binding	Pf00670, Pf01262, Pf01488, Pf02254, Pf02826, Pf05221	229709	ENSMUSG00000027893.14	Ahcyl1	3	One carbon metabolism and related pathways	Cysteine and methionine metabolism; Metabolic pathways	12
Ahcyl2	Mus musculus	Putative adenosylhomocysteinase 3											116.2	96.9	75.8	124.5	98	97.4	92.4	107.9	74.4	100	124.5	Q68FL4	Putative adenosylhomocysteinase 3 OS=Mus musculus GN=Ahcyl2 PE=1 SV=1	0	42.499	23	15	47	2	1	613	66.9	7.36	104.84	15	metabolic process;transport	cytoplasm;cytosol;endoplasmic reticulum	catalytic activity;nucleotide binding	Pf00670, Pf01262, Pf02254, Pf02826, Pf05221	74340	ENSMUSG00000029772.17	Ahcyl2	6	One Carbon Metabolism; Glutathione and one carbon metabolism	Metabolic pathways; Cysteine and methionine metabolism	0
AHDC1	Homo sapiens	AT-hook DNA-binding motif-containing protein 1																					0	Q5TGY3	AT-hook DNA-binding motif-containing protein 1 OS=Homo sapiens GN=AHDC1 PE=1 SV=1	0.023	2.75	2	2	2	2	1	1603	168.2	9.04	4.53	2			DNA binding		27245	ENSG00000126705.13	AHDC1	1	Mesodermal Commitment Pathway		0
Ahnak	Mus musculus	AHNAK nucleoprotein (desmoyokin)	45.7	40	50.7	39	56.5	58.3	62.2	71.9	78.4	100	91.3	190.6	166.2	56.2	279.8	240.3	87.1	140.9	85.5	100	279.8	E9Q616	AHNAK nucleoprotein (desmoyokin) OS=Mus musculus GN=Ahnak PE=1 SV=1	0	570.481	54	139	459	78	1	5656	603.9	6.3	1201.84	139	cell organization and biogenesis;regulation of biological process	cytoplasm;cytoskeleton;cytosol;membrane;nucleus	protein binding;RNA binding;structural molecule activity		66395	ENSMUSG00000069833.12	Ahnak	19			0
AHNAK	Homo sapiens	Neuroblast differentiation-associated protein AHNAK	97.3	113.9	105.5	102.7	120	118.9	133	140.3	146.6	100	101.1	85	88.7	63.7	94.6	103.3	60.6	87.1	74.6	100	146.6	Q09666	Neuroblast differentiation-associated protein AHNAK OS=Homo sapiens GN=AHNAK PE=1 SV=2	0	1164.83	69	234	969	172	1	5890	628.7	6.15	2915.74	234	cell organization and biogenesis;regulation of biological process	cytoplasm;cytoskeleton;cytosol;membrane;nucleus	protein binding;RNA binding;structural molecule activity		79026	ENSG00000124942.13	AHNAK	11			68
Ahnak2	Mus musculus	AHNAK nucleoprotein 2 (Fragment)											114	195.9	168.9	78.7	213.2	246.5	97.2	143.6	110.1	100	246.5	F7DBB3	AHNAK nucleoprotein 2 (Fragment) OS=Mus musculus GN=Ahnak2 PE=1 SV=1	0	34.863	15	6	12	5	1	1576	166.4	5.78	38.66	6		cytosol;membrane				ENSMUSG00000072812.4		12			0
AHNAK2	Homo sapiens	Protein AHNAK2	98.3	93.5	92	88.5	87.9	90	90.3	95.3	109.5	100	126.8	112.9	128.6	76.2	122.9	140.3	102.2	113	130.1	100	140.3	Q8IVF2	Protein AHNAK2 OS=Homo sapiens GN=AHNAK2 PE=1 SV=2	0	28.989	13	15	24	13	1	5795	616.2	5.36	42.35	15	cell organization and biogenesis	cytoplasm;cytosol;membrane;nucleus	protein binding		113146	ENSG00000185567.6	AHNAK2	14			1
AHR	Homo sapiens	Aryl hydrocarbon receptor	206.1	213.5	132.9	203.5	136.5	74.7	148.8	147.4	191.7	100											213.5	P35869	Aryl hydrocarbon receptor OS=Homo sapiens GN=AHR PE=1 SV=2	0.004	4.864	3	2	2	2	1	848	96.1	6.38	4.46	2	cell death;metabolic process;regulation of biological process;response to stimulus	cytoplasm;cytosol;nucleus	DNA binding;protein binding;receptor activity;signal transducer activity	Pf00989, Pf08447, Pf13426, Pf14598	196	ENSG00000106546.12	AHR	7	Aryl Hydrocarbon Receptor Pathway; Aryl Hydrocarbon Receptor; Development and heterogeneity of the ILC family; Integrated Breast Cancer Pathway; Adipogenesis		0
AHSA1	Homo sapiens	Activator of 90 kDa heat shock protein ATPase homolog 1	135.6	133.1	113.4	133	137.7	135.3	131.6	127.6	134.5	100	80	75.3	80.5	82.2	80.8	85.2	81	78	81.7	100	137.7	O95433	Activator of 90 kDa heat shock protein ATPase homolog 1 OS=Homo sapiens GN=AHSA1 PE=1 SV=1	0	93.295	62	19	120	19	1	338	38.3	5.53	341.49	19	regulation of biological process;response to stimulus	cytoplasm;cytosol;endoplasmic reticulum	enzyme regulator activity;protein binding	Pf08327, Pf09229	10598	ENSG00000100591.7	AHSA1	14	T-Cell antigen Receptor (TCR) pathway during Staphylococcus aureus infection		0
AHSG	Homo sapiens	Alpha-2-HS-glycoprotein	664.7	499.2	586.5	170	145.8	89.5	138.2	226.6	207.1	100		3.7	4.4			3.3		5.3	3.2	100	664.7	C9JV77	Alpha-2-HS-glycoprotein OS=Homo sapiens GN=AHSG PE=1 SV=1	0.03	2.522	4	2	8	1	1	368	39.4	5.72	17.09	2	regulation of biological process	Golgi	enzyme regulator activity	Pf00031		ENSG00000145192.12		3			0
Ahsg	Mus musculus	Alpha-2-HS-glycoprotein	7.7	6.3	6.5	3	2.3	2.3	2.5	5.3	4.1	100	218.3	212.8	143	116.3	100.3	150.5	206.2	112.3	142.9	100	218.3	P29699	Alpha-2-HS-glycoprotein OS=Mus musculus GN=Ahsg PE=1 SV=1	0	89.301	45	12	177	11	1	345	37.3	6.51	634.21	12	cell organization and biogenesis;defense response;regulation of biological process;response to stimulus	extracellular;Golgi	enzyme regulator activity	Pf00031	11625	ENSMUSG00000022868.5	Ahsg	16			1
AI182371	Mus musculus	Expressed sequence AI182371																					0	A2AS37	Expressed sequence AI182371 OS=Mus musculus GN=AI182371 PE=1 SV=2	0.005	4.474	6	2	2	2	1	356	40.4	6.52	4.41	2	defense response;metabolic process;regulation of biological process;response to stimulus	extracellular	enzyme regulator activity	Pf01821, Pf01835, Pf11974	98870	ENSMUSG00000035875.14	AI182371	2			0
AI837181	Mus musculus	Expressed sequence AI837181											78.1	88.5	93.7	90.8	48.3	90.3	83.2	70.4	62.3	100	100	E9QNR6	Expressed sequence AI837181 OS=Mus musculus GN=AI837181 PE=1 SV=1	0.002	6.929	16	4	4	4	1	298	31.8	6.1	8.6	4			RNA binding	Pf08939	107242	ENSMUSG00000047423.9	AI837181	19			0
AIDA	Homo sapiens	Axin interactor, dorsalization-associated protein	110.2	89.9	112.5	108.5	97.7	121.9	96	94.4	104.4	100	102.2	107	100	97.7	97.5	112.8	106.1	109.9	120	100	121.9	Q96BJ3	Axin interactor, dorsalization-associated protein OS=Homo sapiens GN=AIDA PE=1 SV=1	0	22.502	34	7	12	7	1	306	35	6.55	34.33	7	development;regulation of biological process	cytoplasm;membrane	protein binding	Pf08910, Pf14186	64853	ENSG00000186063.12	AIDA	1			0
Aif1	Mus musculus	Allograft inflammatory factor 1											131.6	118.9	152.5	18.4	234.5	167.8	118.4	184.5	56	100	234.5	O70200	Allograft inflammatory factor 1 OS=Mus musculus GN=Aif1 PE=1 SV=1	0.01	3.535	7	1	1	1	1	147	16.9	8.76	2.42	1	cell communication;cell organization and biogenesis;defense response;regulation of biological process;response to stimulus	cytoplasm;cytoskeleton;cytosol;membrane;nucleus	metal ion binding;protein binding	Pf13499	11629	ENSMUSG00000024397.14	Aif1	17			0
Aifm1	Mus musculus	Apoptosis-inducing factor 1, mitochondrial											62.5	229.1	166	78.4	284.3	263	125.2	127.9	111.5	100	284.3	Q9Z0X1	Apoptosis-inducing factor 1, mitochondrial OS=Mus musculus GN=Aifm1 PE=1 SV=1	0	68.221	30	13	50	3	1	612	66.7	9.17	151.72	13	cell death;cell differentiation;cell organization and biogenesis;cellular homeostasis;metabolic process;regulation of biological process;response to stimulus	cytoplasm;cytosol;membrane;mitochondrion;nucleus	catalytic activity;DNA binding;nucleotide binding;protein binding	Pf00070, Pf07992, Pf14721, Pf14962	26926	ENSMUSG00000036932.14	Aifm1	X	Apoptosis Modulation by HSP70	Apoptosis	0
AIFM1	Homo sapiens	Apoptosis-inducing factor 1, mitochondrial	102.8	99.4	109	95.4	94.2	96.6	99.9	100.5	106	100	93	98.7	100.7	115.9	106.5	93.5	104.8	106	100.8	100	115.9	O95831	Apoptosis-inducing factor 1, mitochondrial OS=Homo sapiens GN=AIFM1 PE=1 SV=1	0	135.79	50	20	118	10	1	613	66.9	8.95	374.29	20	cell death;cell differentiation;cell organization and biogenesis;cellular homeostasis;metabolic process;regulation of biological process;response to stimulus	cytoplasm;cytosol;membrane;mitochondrion;nucleus	catalytic activity;DNA binding;nucleotide binding;protein binding	Pf00070, Pf07992, Pf14721, Pf14962	9131	ENSG00000156709.13	AIFM1	X	Nanomaterial induced apoptosis; Apoptosis Modulation by HSP70; Apoptosis Modulation and Signaling	Apoptosis	11
AIFM2	Homo sapiens	Apoptosis-inducing factor 2	116.5	90.9	103.4	158.4	131.7	146.8	128.9	136	136.9	100											158.4	Q9BRQ8	Apoptosis-inducing factor 2 OS=Homo sapiens GN=AIFM2 PE=1 SV=1	0.001	7.052	6	2	5	2	1	373	40.5	9.11	14.16	2	cell death;cell organization and biogenesis;metabolic process;regulation of biological process	cytoplasm;cytosol;membrane;mitochondrion	catalytic activity;DNA binding;nucleotide binding	Pf00070, Pf07992	84883	ENSG00000042286.14	AIFM2	10	Apoptosis Modulation and Signaling		0
Aimp1	Mus musculus	Aminoacyl tRNA synthase complex-interacting multifunctional protein 1											128.2	149.9	91.3	102.7	127.1	145	120.3	146.9	124	100	149.9	Q3UZG4	Aminoacyl tRNA synthase complex-interacting multifunctional protein 1 OS=Mus musculus GN=Aimp1 PE=1 SV=1	0	38.008	30	7	22	2	1	319	35.1	8.57	68.82	7	cell communication;cell death;cellular component movement;defense response;metabolic process;regulation of biological process;response to stimulus	cell surface;cytoplasm;cytosol;endoplasmic reticulum;extracellular;Golgi;membrane;nucleus	protein binding;RNA binding	Pf01588	13722	ENSMUSG00000028029.10	Aimp1	3	mRNA processing		0
AIMP1	Homo sapiens	Isoform 2 of Aminoacyl tRNA synthase complex-interacting multifunctional protein 1	125	115.9	115.2	117.6	117.2	109.3	116.9	113.9	113.7	100	88.8	90.8	94.7	99.9	95.7	87.3	98.4	96.1	100.1	100	125	Q12904-2	Isoform 2 of Aminoacyl tRNA synthase complex-interacting multifunctional protein 1 OS=Homo sapiens GN=AIMP1	0	82.583	57	16	72	11	1	336	37	8.65	202.18	16	cell communication;cell death;cellular component movement;defense response;metabolic process;regulation of biological process;response to stimulus	cell surface;cytosol;endoplasmic reticulum;Golgi;membrane;nucleus	protein binding;RNA binding	Pf01588	9255	ENSG00000164022.16	AIMP1	4			6
AIMP2	Homo sapiens	Aminoacyl tRNA synthase complex-interacting multifunctional protein 2	126.8	113.3	115.4	110.2	109.9	104.9	105.1	105.9	102.7	100	82.2	97.8	90.3	90	92.4	89.8	97.2	90.5	90.4	100	126.8	Q13155	Aminoacyl tRNA synthase complex-interacting multifunctional protein 2 OS=Homo sapiens GN=AIMP2 PE=1 SV=2	0	74.148	60	14	65	14	1	320	35.3	8.22	215.15	14	cell death;cell differentiation;cell organization and biogenesis;development;metabolic process;regulation of biological process	cytoplasm;cytosol;membrane;nucleus	protein binding;structural molecule activity	Pf13410, Pf14497	7965	ENSG00000106305.9	AIMP2	7	Osteoclast Signaling; Transcriptional activation by NRF2		0
AIP	Homo sapiens	AH receptor-interacting protein	116.4	116.7	101.5	111.6	113.9	96.2	108.9	108.5	98.9	100	92.5	83.2	93.3	97.8	90.7	92.4	95.5	91.7	93.6	100	116.7	O00170	AH receptor-interacting protein OS=Homo sapiens GN=AIP PE=1 SV=2	0	69.471	54	15	58	15	1	330	37.6	6.29	186.64	15	metabolic process;regulation of biological process;response to stimulus;transport	cytoplasm;cytosol;membrane	protein binding;signal transducer activity	Pf00254	9049		AIP	11	Aryl Hydrocarbon Receptor Pathway; Aryl Hydrocarbon Receptor		0
AJUBA	Homo sapiens	LIM domain-containing protein ajuba	52.7	129	68.2	165.6	49.2	145.5	105	107.4	164.1	100											165.6	Q96IF1	LIM domain-containing protein ajuba OS=Homo sapiens GN=AJUBA PE=1 SV=1	0.001	11.877	15	4	5	4	1	538	56.9	7.14	16.77	4	cell organization and biogenesis;cellular component movement;metabolic process;regulation of biological process;response to stimulus	cytoplasm;cytoskeleton;cytosol;Golgi;membrane;nucleus	metal ion binding;protein binding	Pf00412	84962	ENSG00000129474.15	AJUBA	14	Interleukin-1 Induced Activation of NF-kappa-B	Hippo signaling pathway -multiple species; Hippo signaling pathway	0
Ak1	Mus musculus	Isoform 2 of Adenylate kinase isoenzyme 1	11.2	6.9	6.4		12	7.2	7.9	6.3		100	52	74.4	102.9	59.5	357.1	352.5	138.2	91.7	165.1	100	357.1	Q9R0Y5-2	Isoform 2 of Adenylate kinase isoenzyme 1 OS=Mus musculus GN=Ak1	0	46.157	66	12	38	7	1	210	23.1	5.83	111.5	12	metabolic process;regulation of biological process	cytoplasm;cytosol;membrane	catalytic activity;nucleotide binding	Pf00406, Pf13207, Pf13238, Pf13671	11636	ENSMUSG00000026817.14	Ak1	2	Purine metabolism		0
AK1	Homo sapiens	Adenylate kinase isoenzyme 1	82.7	89.8	103.9	79.8	83.6	99.3	90.5	90.4	114.2	100	94.9	91.2	93.2	97.4	107.1	118.6	107.4	103.5	112.4	100	118.6	Q5T9B7	Adenylate kinase isoenzyme 1 OS=Homo sapiens GN=AK1 PE=1 SV=1	0	57.277	64	12	66	7	1	210	23.4	8.6	218.07	12	metabolic process;regulation of biological process	cytoplasm;cytosol;membrane	catalytic activity;nucleotide binding	Pf00406, Pf06414, Pf13207, Pf13238, Pf13671	203	ENSG00000106992.17	AK1	9			5
Ak2	Mus musculus	Adenylate kinase 2, mitochondrial											98.8	269.9	88.3	93.6	139.7	263	78.2	83.1	57.1	100	269.9	Q9WTP6	Adenylate kinase 2, mitochondrial OS=Mus musculus GN=Ak2 PE=1 SV=5	0	72.514	43	10	81	1	1	239	26.5	7.39	224.48	10	metabolic process	cytoplasm;cytosol;membrane;mitochondrion;nucleus	catalytic activity;nucleotide binding	Pf00406, Pf05191	11637	ENSMUSG00000028792.14	Ak2	4	Purine metabolism	Purine metabolism; Thiamine metabolism; Metabolic pathways	0
AK2	Homo sapiens	Adenylate kinase 2, mitochondrial	117.2	111.5	108.4	114.7	112.5	108.1	114.7	120.5	104.3	100	96.2	102	96.3	104.2	99.8	90.6	83.6	95.3	85.8	100	120.5	P54819	Adenylate kinase 2, mitochondrial OS=Homo sapiens GN=AK2 PE=1 SV=2	0	96.179	64	14	130	5	1	239	26.5	7.81	381.68	14	metabolic process	membrane;mitochondrion	catalytic activity;nucleotide binding	Pf00406, Pf05191, Pf13207, Pf13671	204	ENSG00000004455.16	AK2	1		Thiamine metabolism; Purine metabolism; Metabolic pathways	15
AK3	Homo sapiens	GTP:AMP phosphotransferase AK3, mitochondrial	96.8	102.4	128.6	87.4	92	102.2	91.5	100.5	99.5	100	100.1	121.6	111.6	129.7	107.1	106	113.4	120.2	103	100	129.7	Q9UIJ7	GTP:AMP phosphotransferase AK3, mitochondrial OS=Homo sapiens GN=AK3 PE=1 SV=4	0	61.835	63	13	54	6	1	227	25.6	9.16	156.78	13	coagulation;metabolic process	mitochondrion;organelle lumen	catalytic activity;nucleotide binding;protein binding	Pf00406, Pf05191, Pf13207, Pf13238, Pf13671	50808	ENSG00000147853.16	AK3	9		Purine metabolism	8
Ak3	Mus musculus	GTP:AMP phosphotransferase AK3, mitochondrial																					0	Q9WTP7	GTP:AMP phosphotransferase AK3, mitochondrial OS=Mus musculus GN=Ak3 PE=1 SV=3	0	39.589	35	8	30	1	1	227	25.4	8.84	86.21	8	cell organization and biogenesis;metabolic process	mitochondrion;organelle lumen	catalytic activity;nucleotide binding;protein binding	Pf00406, Pf05191, Pf13207, Pf13238, Pf13671	56248	ENSMUSG00000024782.7	Ak3	19		Purine metabolism	0
AK4	Homo sapiens	Adenylate kinase 4, mitochondrial	87.2	81.4	104.8	86.3	82.6	100.9	92.6	88.4	97.9	100	97.8	94.3	127.5	104.6	78	91.2	111.5	104.1	109.7	100	127.5	P27144	Adenylate kinase 4, mitochondrial OS=Homo sapiens GN=AK4 PE=1 SV=1	0	32.453	53	9	31	9	1	223	25.3	8.4	80.45	9	metabolic process;response to stimulus	mitochondrion;organelle lumen	catalytic activity;nucleotide binding	Pf00406, Pf05191, Pf13207, Pf13238, Pf13671	205; 100507855	ENSG00000162433.14	AK4; LOC100507855	1; 12		Metabolic pathways; Purine metabolism; Thiamine metabolism	0
AK6	Homo sapiens	Adenylate kinase isoenzyme 6	130.3	123.1	109.4	119	141.9	144	118.3	117.3	126.6	100	142.6	76.7	76.4	94.7	86	90.9	73.9	98	63.4	100	144	Q9Y3D8	Adenylate kinase isoenzyme 6 OS=Homo sapiens GN=AK6 PE=1 SV=1	0	22.978	48	6	15	6	1	172	20	4.58	46.14	6	cell organization and biogenesis;metabolic process;regulation of biological process;response to stimulus	cytoplasm;cytosol;membrane;nucleus	catalytic activity;DNA binding;nucleotide binding;protein binding	Pf00004, Pf01202, Pf03266, Pf07726, Pf07728, Pf08433, Pf13173, Pf13191, Pf13207, Pf13238, Pf13521	102157402; 6880	ENSG00000085231.13; ENSG00000279247.3	AK6; TAF9	5; CHR_HSCHR5_2_CTG1_1	Eukaryotic Transcription Initiation	Purine metabolism; Ribosome biogenesis in eukaryotes; Metabolic pathways	0
AKAP1	Homo sapiens	A-kinase anchor protein 1, mitochondrial	117.9	117.7	114.7	118.7	119.4	139.6	104.2	116.2	106.5	100	115.5	89.4	82.6	98.6	81.8	80.4	74.7	91.1	76	100	139.6	Q92667	A-kinase anchor protein 1, mitochondrial OS=Homo sapiens GN=AKAP1 PE=1 SV=1	0	54.963	28	18	30	18	1	903	97.3	4.94	71.08	18	coagulation;regulation of biological process	cytosol;membrane;mitochondrion	protein binding;RNA binding	Pf00013, Pf00567, Pf12072, Pf13014	8165	ENSG00000121057.12	AKAP1	17	G Protein Signaling Pathways		0
AKAP10	Homo sapiens	A-kinase anchor protein 10, mitochondrial	117.3	114.5	84.1	63.2	95.4	67.9	161.6	188.6	68.8	100											188.6	O43572	A-kinase anchor protein 10, mitochondrial OS=Homo sapiens GN=AKAP10 PE=1 SV=2	0.001	10.972	10	5	7	5	1	662	73.8	6.39	15.79	5	coagulation;metabolic process;regulation of biological process;response to stimulus	cytoplasm;cytosol;membrane;mitochondrion	catalytic activity	Pf00615	11216	ENSG00000108599.14	AKAP10	17	G Protein Signaling Pathways		0
AKAP11	Homo sapiens	A-kinase anchor protein 11	43.1	47.8	42.9	36.5	47.1	40.8	44.2	59.3	45.4	100											100	Q9UKA4	A-kinase anchor protein 11 OS=Homo sapiens GN=AKAP11 PE=1 SV=1	0.003	5.253	2	3	3	3	1	1901	210.4	5.39	6.38	3	regulation of biological process;response to stimulus	cytoplasm;cytoskeleton;cytosol;membrane	protein binding	Pf05716	11215	ENSG00000023516.8	AKAP11	13	G Protein Signaling Pathways		0
AKAP12	Homo sapiens	A-kinase anchor protein 12	121.5	162.8	312.8	139	148.7	173.7	243.4	257.7	257.7	100	46	46.9	59.8	44.3	49	45.6	49.5	42.2	74.7	100	312.8	Q02952	A-kinase anchor protein 12 OS=Homo sapiens GN=AKAP12 PE=1 SV=4	0	362.203	60	75	171	75	1	1782	191.4	4.41	557.16	75	regulation of biological process;response to stimulus;transport	cytoplasm;cytoskeleton;cytosol;membrane	protein binding	Pf03832	9590	ENSG00000131016.16	AKAP12	6	G Protein Signaling Pathways		0
AKAP13	Homo sapiens	Isoform 2 of A-kinase anchor protein 13	145.7	153.5	110.8	142.1	125.1	138.7	144	181.2	128.6	100	125.2	105.7	112.6	119	109	116.8	100.2	92.6	100.4	100	181.2	Q12802-2	Isoform 2 of A-kinase anchor protein 13 OS=Homo sapiens GN=AKAP13	0	41.187	8	17	19	17	1	2817	307.7	5.2	44.66	17	cell differentiation;metabolic process;regulation of biological process;response to stimulus;transport	cytoskeleton;cytosol;membrane;nucleus	catalytic activity;metal ion binding;protein binding;signal transducer activity;structural molecule activity	Pf00130, Pf00169, Pf00621	11214	ENSG00000170776.21	AKAP13	15	G Protein Signaling Pathways		0
AKAP17A	Homo sapiens	A-kinase anchor protein 17A	102.7	115.3	111.1	117	106.2	104	104.5	105.2	103	100											117	Q02040	A-kinase anchor protein 17A OS=Homo sapiens GN=AKAP17A PE=1 SV=2	0.001	13.496	8	7	8	7	1	695	80.7	9.73	18.73	7	metabolic process;regulation of biological process;response to stimulus	cytosol;nucleus;spliceosomal complex	nucleotide binding;protein binding;RNA binding	Pf00076	8227	ENSG00000197976.11	AKAP17A	X|Y; X			0
AKAP2	Homo sapiens	Isoform 2 of A-kinase anchor protein 2	93.3	86.7	93	89.9	94.8	107.8	98.2	95.2	97.1	100	110.2	96.7	89.7	85.3	95	96.7	93	111	80.1	100	111	Q9Y2D5-4	Isoform 2 of A-kinase anchor protein 2 OS=Homo sapiens GN=AKAP2	0	55.278	26	19	39	13	1	1103	122	5.06	108.82	19					445815; 114299; 11217	ENSG00000157654.17	PALM2-AKAP2; PALM2; AKAP2	9	G Protein Signaling Pathways		3
AKAP8	Homo sapiens	A-kinase anchor protein 8	107.3	110.7	101.1	110.3	102.6	118.9	106.5	102.8	113.1	100	118.9	102.1	105.6	108.8	108.6	99.8	98.6	123.1	113.8	100	123.1	O43823	A-kinase anchor protein 8 OS=Homo sapiens GN=AKAP8 PE=1 SV=1	0	52.82	25	11	32	10	1	692	76.1	5.15	98.88	11	cell organization and biogenesis;defense response;metabolic process;regulation of biological process;response to stimulus;transport	chromosome;cytoplasm;Golgi;membrane;mitochondrion;nucleus	DNA binding;metal ion binding;protein binding;RNA binding	Pf04988	10270	ENSG00000105127.8	AKAP8	19	G Protein Signaling Pathways		0
Akap8	Mus musculus	A-kinase anchor protein 8																					0	Q9DBR0	A-kinase anchor protein 8 OS=Mus musculus GN=Akap8 PE=1 SV=1	0.002	5.724	6	3	9	1	1	687	76.2	5.14	17.22	3	cell organization and biogenesis;defense response;metabolic process;regulation of biological process;response to stimulus;transport	chromosome;cytoplasm;Golgi;membrane;mitochondrion;nucleus	catalytic activity;DNA binding;metal ion binding;protein binding;RNA binding	Pf04988	56399	ENSMUSG00000024045.5	Akap8	17	G Protein Signaling Pathways; TNF-alpha NF-kB Signaling Pathway		0
AKAP8L	Homo sapiens	A-kinase anchor protein 8-like	129.2	121.3	130.4	121.1	107.2	106.6	119.4	118.6	110.9	100	103.1	105.8	101.3	102.1	92.6	99.3	93.7	104.1	99.1	100	130.4	Q9ULX6	A-kinase anchor protein 8-like OS=Homo sapiens GN=AKAP8L PE=1 SV=3	0	39.043	24	11	30	4	1	646	71.6	5.07	74.38	11	cell organization and biogenesis;metabolic process;regulation of biological process	chromosome;cytoplasm;nucleus	DNA binding;metal ion binding;protein binding;RNA binding	Pf04988	26993		AKAP8L	19		Epstein-Barr virus infection	7
Akap8l	Mus musculus	A-kinase anchor protein 8-like											94.1	75.7	77.5	73	69.2	78.4	91.5	77.6	63.4	100	100	Q9R0L7	A-kinase anchor protein 8-like OS=Mus musculus GN=Akap8l PE=1 SV=1	0	37.796	19	9	23	2	1	642	71.4	5.05	61.01	9	cell organization and biogenesis;metabolic process;regulation of biological process	chromosome;cytoplasm;nucleus	DNA binding;metal ion binding;protein binding;RNA binding	Pf04988	54194		Akap8l	17			0
AKAP9	Homo sapiens	Isoform 6 of A-kinase anchor protein 9	99.5	89.2	115.7	98.6	107.9	106.2	93.6	101.2	108.5	100	85.1	84.1	109.6	94.4	113.6	104.4	111.5	104.9	111.3	100	115.7	Q99996-6	Isoform 6 of A-kinase anchor protein 9 OS=Homo sapiens GN=AKAP9	0	89.834	10	37	53	35	1	3929	455.1	4.98	123.66	37	regulation of biological process			Pf10186, Pf10495	10142		AKAP9	7	G Protein Signaling Pathways		1
AKIRIN2	Homo sapiens	Akirin-2	128.5	145	150.5	128.2	158.6	139	146.7	145.4	155.4	100											158.6	Q53H80	Akirin-2 OS=Homo sapiens GN=AKIRIN2 PE=1 SV=2	0.002	6.101	10	2	2	2	1	203	22.5	8.73	5.71	2	defense response;development;metabolic process;regulation of biological process;response to stimulus	nucleus	protein binding		55122	ENSG00000135334.8	AKIRIN2	6			0
Akr1a1	Mus musculus	Alcohol dehydrogenase [NADP(+)]											93.4	133.5	130.1	78.9	157.8	164.8	84.8	103.9	95	100	164.8	Q9JII6	Alcohol dehydrogenase [NADP(+)] OS=Mus musculus GN=Akr1a1 PE=1 SV=3	0	53.315	43	13	49	5	1	325	36.6	7.39	127.03	13	metabolic process	cytosol;membrane	catalytic activity	Pf00248	58810	ENSMUSG00000028692.14	Akr1a1	4	Metapathway biotransformation	Glycolysis / Gluconeogenesis; Pentose and glucuronate interconversions; Metabolic pathways; Glycerolipid metabolism	0
AKR1A1	Homo sapiens	Alcohol dehydrogenase [NADP(+)]	99	102.9	110.1	95.4	101.6	100	106.6	106	103.4	100	96	94.3	107	96.8	115.8	108.8	102.5	94.9	108.6	100	115.8	P14550	Alcohol dehydrogenase [NADP(+)] OS=Homo sapiens GN=AKR1A1 PE=1 SV=3	0	80.893	57	17	79	8	1	325	36.6	6.79	247.26	17	metabolic process	cytosol;membrane	catalytic activity;protein binding	Pf00248	10327	ENSG00000117448.13	AKR1A1	1	Benzo(a)pyrene metabolism; Metapathway biotransformation	Metabolic pathways; Glycerolipid metabolism; Pentose and glucuronate interconversions; Glycolysis / Gluconeogenesis	10
Akr1b1	Mus musculus	Aldose reductase											60	150.9	135	69.2	233.9	201.3	84.8	101.3	95.7	100	233.9	P45376	Aldose reductase OS=Mus musculus GN=Akr1b1 PE=1 SV=3	0	38.591	38	10	28	4	1	316	35.7	7.18	65.57	10	metabolic process;regulation of biological process;response to stimulus	cytoplasm;cytosol;vacuole	catalytic activity	Pf00248	11677	ENSMUSG00000001642.18	Akr1b3	6	Polyol pathway; Metapathway biotransformation	Galactose metabolism; Glycerolipid metabolism; Pentose and glucuronate interconversions; Metabolic pathways; Fructose and mannose metabolism	0
AKR1B1	Homo sapiens	Aldose reductase	134.7	134.5	118.7	117.2	121.3	113.7	129.5	119.3	117.9	100	92	71.2	88.4	80.2	92.1	88.2	87.5	75.1	107.1	100	134.7	P15121	Aldose reductase OS=Homo sapiens GN=AKR1B1 PE=1 SV=3	0	61.884	71	17	71	10	1	316	35.8	6.98	159.2	17	metabolic process;regulation of biological process;response to stimulus	cytoplasm;cytosol;extracellular;vacuole	catalytic activity;protein binding	Pf00248	231	ENSG00000085662.13	AKR1B1	7	Metapathway biotransformation; Polyol Pathway	Pentose and glucuronate interconversions; Galactose metabolism; Fructose and mannose metabolism; Metabolic pathways; Glycerolipid metabolism	6
Akr1b10	Mus musculus	Aldo-keto reductase family 1, member B10 (aldose reductase)																					0	G5E895	Aldo-keto reductase family 1, member B10 (aldose reductase) OS=Mus musculus GN=Akr1b10 PE=1 SV=1	0.003	5.249	8	3	3	1	1	316	35.8	7.28	6.82	3	metabolic process	cytosol;mitochondrion	catalytic activity;nucleotide binding	Pf00248	67861	ENSMUSG00000061758.13	Akr1b10	6	Metapathway biotransformation	Fructose and mannose metabolism; Galactose metabolism; Metabolic pathways; Pentose and glucuronate interconversions; Glycerolipid metabolism	0
Akr1b8	Mus musculus	Aldose reductase-related protein 2											158.7	192.2	244.6	121.4	208	227.4	132.8	145.3	112.3	100	244.6	P45377	Aldose reductase-related protein 2 OS=Mus musculus GN=Akr1b8 PE=1 SV=2	0.001	15.151	22	6	7	4	1	316	36.1	6.37	16.65	6	metabolic process	cytoplasm	catalytic activity	Pf00248	14187	ENSMUSG00000029762.6	Akr1b8	6		Fructose and mannose metabolism; Galactose metabolism; Metabolic pathways; Pentose and glucuronate interconversions; Glycerolipid metabolism	1
AKR1C1	Homo sapiens	Aldo-keto reductase family 1 member C1											225.6	242.8	82.4	216.3	181	266.2	272.9	225.9	254.6	100	272.9	Q04828	Aldo-keto reductase family 1 member C1 OS=Homo sapiens GN=AKR1C1 PE=1 SV=1	0.003	5.269	10	2	2	2	1	323	36.8	7.88	5.31	2	cell differentiation;cell organization and biogenesis;metabolic process;response to stimulus;transport	cytoplasm;cytosol	catalytic activity;protein binding	Pf00248	1645	ENSG00000187134.13	AKR1C1	10	Metapathway biotransformation; Benzo(a)pyrene metabolism	Metabolism of xenobiotics by cytochrome P450; Steroid hormone biosynthesis	0
Akr1e2	Mus musculus	1,5-anhydro-D-fructose reductase	115.4	237.4	319.2	255.2	312.4	283.1	212.4	253.2	273.1	100											319.2	Q9DCT1	1,5-anhydro-D-fructose reductase OS=Mus musculus GN=Akr1e2 PE=1 SV=1	0.01	3.743	8	2	5	1	1	301	34.4	7.33	8.58	2	metabolic process	cytoplasm;cytosol;Golgi	catalytic activity	Pf00248	56043	ENSMUSG00000045410.17	Akr1e1	13			0
AKR7A2	Homo sapiens	Aflatoxin B1 aldehyde reductase member 2	82.9	87.5	106.6	89.1	84.5	100	98.5	95.9	107.4	100	88	86.4	90.5	88.9	93.2	88.9	106.9	103.5	103	100	107.4	O43488	Aflatoxin B1 aldehyde reductase member 2 OS=Homo sapiens GN=AKR7A2 PE=1 SV=3	0	28.148	23	8	21	7	1	359	39.6	7.17	59.61	8	metabolic process	cytoplasm;cytosol;Golgi	catalytic activity;protein binding	Pf00248	8574	ENSG00000053371.12	AKR7A2	1	Aflatoxin B1 metabolism; Metapathway biotransformation	Metabolism of xenobiotics by cytochrome P450	1
Akr7a2	Mus musculus	Aflatoxin B1 aldehyde reductase member 2																					0	Q8CG76	Aflatoxin B1 aldehyde reductase member 2 OS=Mus musculus GN=Akr7a2 PE=1 SV=3	0.003	5.618	5	2	4	1	1	367	40.6	8.12	9.16	2	metabolic process	cytoplasm;cytosol;Golgi;mitochondrion	catalytic activity	Pf00248	110198	ENSMUSG00000028743.7	Akr7a5	4	Metapathway biotransformation; Aflatoxin B1 metabolism	Metabolism of xenobiotics by cytochrome P450	0
AKT1	Homo sapiens	RAC-alpha serine/threonine-protein kinase	104.6	97	96.1	84.9	96.3	91.5	95.4	95.3	103.1	100	127.9	112.2	112.9	125.3	132.7	113.3	108.6	106.3	80.6	100	132.7	P31749	RAC-alpha serine/threonine-protein kinase OS=Homo sapiens GN=AKT1 PE=1 SV=2	0	18.4	15	6	12	4	1	480	55.7	6.07	32.09	6	cell death;cell differentiation;cell organization and biogenesis;cell proliferation;defense response;development;metabolic process;regulation of biological process;response to stimulus;transport	cytoplasm;cytoskeleton;cytosol;membrane;mitochondrion;nucleus	catalytic activity;enzyme regulator activity;nucleotide binding;protein binding	Pf00069, Pf00169, Pf00433, Pf07714, Pf14531, Pf15413	207	ENSG00000142208.15	AKT1	14	Toll-like receptor signaling pathway; AGE/RAGE pathway; Chemokine signaling pathway; MAPK Signaling Pathway; Regulation of Microtubule Cytoskeleton; Notch Signaling Pathway; Prolactin Signaling Pathway; Regulation of Apoptosis by Parathyroid Hormone-related Protein; IL-6 signaling pathway; Angiogenesis; Signal Transduction of S1P Receptor; Follicle Stimulating Hormone (FSH) signaling pathway; TGF…	TNF signaling pathway; Phospholipase D signaling pathway; MAPK signaling pathway; Renal cell carcinoma; Proteoglycans in cancer; Regulation of lipolysis in adipocytes; Chagas disease (American trypanosomiasis); Pancreatic cancer; Rap1 signaling pathway; Glioma; Apoptosis; Small cell lung cancer; cAMP signaling pathway; Platinum drug resistance; Insulin signaling pathway; B cell receptor signaling…	0
AKT1S1	Homo sapiens	Isoform 3 of Proline-rich AKT1 substrate 1	29.8	35.6	23.5	60.2	20.3	14.2	16.3	21.5	25.9	100	285.8	116	99.4	122	79.4	127.9	114.5	132	100.6	100	285.8	Q96B36-3	Isoform 3 of Proline-rich AKT1 substrate 1 OS=Homo sapiens GN=AKT1S1	0	17.932	23	4	6	4	1	276	29.2	4.73	15.1	4	cell organization and biogenesis;regulation of biological process;response to stimulus	cytoplasm;cytosol	protein binding		84335	ENSG00000204673.10	AKT1S1	19	Focal Adhesion-PI3K-Akt-mTOR-signaling pathway; Senescence and Autophagy in Cancer; Target Of Rapamycin (TOR) Signaling; VEGFA-VEGFR2 Signaling Pathway		0
AKT2	Homo sapiens	RAC-beta serine/threonine-protein kinase	103.1	100.3	109	110.5	116	109.9	106.9	98.2	114.1	100	98	91.6	87.6	95	101.1	94.1	99.6	99.1	85.7	100	116	P31751	RAC-beta serine/threonine-protein kinase OS=Homo sapiens GN=AKT2 PE=1 SV=2	0	32.578	27	10	25	8	1	481	55.7	6.37	71.27	10	cell death;cell differentiation;cell organization and biogenesis;development;metabolic process;regulation of biological process;response to stimulus;transport	cytoplasm;cytosol;endosome;membrane;nucleus	catalytic activity;nucleotide binding;protein binding	Pf00069, Pf00169, Pf00433, Pf07714, Pf14531, Pf15413	208	ENSG00000105221.16	AKT2	19	Angiopoietin Like Protein 8 Regulatory Pathway; TNF related weak inducer of apoptosis (TWEAK) Signaling Pathway; TFs Regulate miRNAs related to cardiac hypertrophy; Regulation of toll-like receptor signaling pathway; MAPK Signaling Pathway; Integrin-mediated Cell Adhesion; Focal Adhesion-PI3K-Akt-mTOR-signaling pathway; Signal Transduction of S1P Receptor; Chemokine signaling pathway; AMP-activat…	T cell receptor signaling pathway; B cell receptor signaling pathway; AGE-RAGE signaling pathway in diabetic complications; Non-alcoholic fatty liver disease (NAFLD); Insulin resistance; cGMP-PKG signaling pathway; Prostate cancer; Choline metabolism in cancer; cAMP signaling pathway; Central carbon metabolism in cancer; Endometrial cancer; Toxoplasmosis; Ras signaling pathway; Tight junction; Ra…	1
Alad	Mus musculus	Delta-aminolevulinic acid dehydratase											68.5	148.6	111.3	105.5	91.3	120.9	128.3	52.6	109.7	100	148.6	P10518	Delta-aminolevulinic acid dehydratase OS=Mus musculus GN=Alad PE=1 SV=1	0.001	7.119	8	2	3	1	1	330	36	6.79	6.99	2	cell organization and biogenesis;metabolic process;regulation of biological process;response to stimulus	cytosol;nucleus	catalytic activity;metal ion binding;protein binding	Pf00490	17025	ENSMUSG00000028393.10	Alad	4	Heme Biosynthesis	Porphyrin and chlorophyll metabolism; Metabolic pathways	1
ALAD	Homo sapiens	Delta-aminolevulinic acid dehydratase																					0	P13716	Delta-aminolevulinic acid dehydratase OS=Homo sapiens GN=ALAD PE=1 SV=1	0.001	9.889	14	2	5	1	1	330	36.3	6.79	14.87	2	cell organization and biogenesis;metabolic process;regulation of biological process;response to stimulus;transport	cytosol;extracellular;nucleus;organelle lumen	catalytic activity;metal ion binding;protein binding	Pf00490	210	ENSG00000148218.15	ALAD	9	Heme Biosynthesis	Porphyrin and chlorophyll metabolism; Metabolic pathways	0
ALAS1	Homo sapiens	5-aminolevulinate synthase, nonspecific, mitochondrial	118.2	104.1	131.8	91	137.7	177.9	116.8	122.6	152.1	100	153.4	173.2	219	300.1	73	108.2	84.7	81.5	96.9	100	300.1	P13196	5-aminolevulinate synthase, nonspecific, mitochondrial OS=Homo sapiens GN=ALAS1 PE=1 SV=2	0.001	11.392	8	5	5	5	1	640	70.5	8.46	11.38	5	cell organization and biogenesis;metabolic process;regulation of biological process	cytosol;mitochondrion;organelle lumen	catalytic activity;protein binding	Pf00155, Pf00266, Pf01053, Pf01212, Pf09029	211	ENSG00000023330.14	ALAS1	3	Heme Biosynthesis; Constitutive Androstane Receptor Pathway	Porphyrin and chlorophyll metabolism; Glycine, serine and threonine metabolism; Metabolic pathways	0
ALB	Homo sapiens	Serum albumin	479.4	398.6	418.6	170.6	120.8	99.9	102.1	216.3	227.5	100	1.3	1	1.2	1.4	1.1	1.1	1.4	2.7	1.7	100	479.4	P02768	Serum albumin OS=Homo sapiens GN=ALB PE=1 SV=2	0	49.819	18	13	153	10	1	609	69.3	6.28	360.47	13	cell communication;cell organization and biogenesis;metabolic process;regulation of biological process;response to stimulus;transport	cytoplasm;endoplasmic reticulum;extracellular;Golgi;nucleus;organelle lumen	antioxidant activity;catalytic activity;DNA binding;metal ion binding;protein binding	Pf00273	213	ENSG00000163631.16	ALB	4	Folate Metabolism; Vitamin B12 Metabolism; Selenium Micronutrient Network	Thyroid hormone synthesis	0
Alb	Mus musculus	Serum albumin	3.7	3.1	3.4	1.8	1.6	1.6	1.5	3.5	2.8	100	145.5	252.9	169.8	127.4	152.6	166.4	149.9	107.1	116.2	100	252.9	P07724	Serum albumin OS=Mus musculus GN=Alb PE=1 SV=3	0	443.435	87	62	2735	59	1	608	68.6	6.07	8452.15	62	cell communication;regulation of biological process;response to stimulus;transport	cytoplasm;endoplasmic reticulum;extracellular;Golgi;nucleus	DNA binding;metal ion binding;protein binding	Pf00273	11657	ENSMUSG00000029368.10	Alb	5		Thyroid hormone synthesis	2
ALCAM	Homo sapiens	CD166 antigen	92.1	96.1	147.5	107.7	107	131	103.8	107.2	138	100	91.9	81.6	91.3	78.6	87	90.4	86.8	96.6	94.7	100	147.5	Q13740	CD166 antigen OS=Homo sapiens GN=ALCAM PE=1 SV=2	0	40.614	24	11	20	11	1	583	65.1	6.25	57.78	11	cell growth;cellular component movement;regulation of biological process;response to stimulus	extracellular;membrane	protein binding	Pf07679, Pf08205, Pf13895, Pf13927	214	ENSG00000170017.12	ALCAM	3		Cell adhesion molecules (CAMs)	0
ALDH16A1	Homo sapiens	Aldehyde dehydrogenase family 16 member A1	111.8	92.9	99.9	104.5	100.1	100.9	97.6	107.6	93.7	100	105.5	122.4	121.3	120.1	116.5	107.6	112.5	105.7	105.8	100	122.4	Q8IZ83	Aldehyde dehydrogenase family 16 member A1 OS=Homo sapiens GN=ALDH16A1 PE=1 SV=2	0	48.455	22	11	31	8	1	802	85.1	6.79	90.69	11	metabolic process	membrane	catalytic activity	Pf00171, Pf07368	126133	ENSG00000161618.9	ALDH16A1	19			3
Aldh16a1	Mus musculus	Aldehyde dehydrogenase family 16 member A1																					0	A0A1B0GSU0	Aldehyde dehydrogenase family 16 member A1 OS=Mus musculus GN=Aldh16a1 PE=1 SV=1	0.001	14.306	6	4	10	1	1	802	84.7	6.32	23.5	4	metabolic process	membrane	catalytic activity	Pf00171, Pf07368	69748	ENSMUSG00000007833.15	Aldh16a1	7			0
ALDH18A1	Homo sapiens	Delta-1-pyrroline-5-carboxylate synthase	158.4	158.8	178.9	114.9	145.2	122.8	134.9	142.9	135.5	100	49.4	52.9	54.6	81.6	54.7	62.6	79	71.3	63.5	100	178.9	P54886	Delta-1-pyrroline-5-carboxylate synthase OS=Homo sapiens GN=ALDH18A1 PE=1 SV=2	0	155.998	45	29	158	1	1	795	87.2	7.12	471.77	29	metabolic process	cytoplasm;cytosol;membrane;mitochondrion	catalytic activity;nucleotide binding;protein binding;RNA binding	Pf00171, Pf00696	5832	ENSG00000059573.8	ALDH18A1	10	Urea cycle and metabolism of amino groups; Amino Acid metabolism	Metabolic pathways; Arginine and proline metabolism; Biosynthesis of amino acids	0
ALDH18A1	Homo sapiens	Isoform Short of Delta-1-pyrroline-5-carboxylate synthase	104.9	112.7	113	111.6	111.6	119.7	118.1	120.4	128.3	100	87.5	87.5	89.1	106.7	87.8	82.2	96.4	100	87.5	100	128.3	P54886-2	Isoform Short of Delta-1-pyrroline-5-carboxylate synthase OS=Homo sapiens GN=ALDH18A1	0	149.965	45	29	153	1	1	793	87	7.12	457.41	29	metabolic process	cytoplasm;cytosol;membrane;mitochondrion	catalytic activity;metal ion binding;nucleotide binding;protein binding;RNA binding	Pf00036, Pf13499, Pf13833	5832	ENSG00000059573.8	ALDH18A1	10	Urea cycle and metabolism of amino groups; Amino Acid metabolism		30
Aldh1a1	Mus musculus	Retinal dehydrogenase 1												141.9	52.9	57.3	280.7	110.9	249.1	61.9	86.2	100	280.7	P24549	Retinal dehydrogenase 1 OS=Mus musculus GN=Aldh1a1 PE=1 SV=5	0.001	10.953	12	5	5	1	1	501	54.4	7.8	10.82	5	cell organization and biogenesis;metabolic process;regulation of biological process;response to stimulus	cytoplasm;cytosol;nucleus	catalytic activity;nucleotide binding;protein binding	Pf00171, Pf05893, Pf07368	11668	ENSMUSG00000053279.6	Aldh1a1	19	Dopaminergic Neurogenesis; Tryptophan metabolism; Retinol metabolism; Fatty Acid Omega Oxidation	Retinol metabolism; Metabolic pathways	0
Aldh1a7	Mus musculus	Aldehyde dehydrogenase, cytosolic 1	473.8	149.4	64.2	138.6	144	1133.9	86	245.3	123.6	100											1133.9	O35945	Aldehyde dehydrogenase, cytosolic 1 OS=Mus musculus GN=Aldh1a7 PE=1 SV=1	0.001	10.163	14	5	6	1	1	501	54.6	7.71	9.98	5	metabolic process	cytoplasm	catalytic activity	Pf00171, Pf05893, Pf07368	26358	ENSMUSG00000024747.3	Aldh1a7	19		Retinol metabolism; Metabolic pathways	0
Aldh1b1	Mus musculus	Aldehyde dehydrogenase X, mitochondrial	132.9	158.3	212.9	126.2	170.7	141.9	110	200.1	187.7	100	53.8	94.3	102.8	105.6	101.6	98.6	76	113.2	83.3	100	212.9	Q9CZS1	Aldehyde dehydrogenase X, mitochondrial OS=Mus musculus GN=Aldh1b1 PE=1 SV=1	0	56.1	35	11	40	2	1	519	57.5	7.02	128.89	11	metabolic process	mitochondrion;organelle lumen	catalytic activity	Pf00171	72535	ENSMUSG00000035561.5	Aldh1b1	4		Pentose and glucuronate interconversions; Glycolysis / Gluconeogenesis; Tryptophan metabolism; Ascorbate and aldarate metabolism; Lysine degradation; Pyruvate metabolism; Valine, leucine and isoleucine degradation; Glycerolipid metabolism; Arginine and proline metabolism; beta-Alanine metabolism; Histidine metabolism; Fatty acid degradation; Metabolic pathways	0
ALDH1B1	Homo sapiens	Aldehyde dehydrogenase X, mitochondrial	92.8	95.8	107.2	105.9	109.1	106	103.1	106.6	117.9	100	86.3	96	95.3	104.2	85	81.5	99.8	103.8	88.9	100	117.9	P30837	Aldehyde dehydrogenase X, mitochondrial OS=Homo sapiens GN=ALDH1B1 PE=1 SV=3	0	71.728	39	16	51	7	1	517	57.2	6.8	165.12	16	metabolic process	mitochondrion;organelle lumen	catalytic activity;nucleotide binding	Pf00171	219		ALDH1B1	9		Tryptophan metabolism; Ascorbate and aldarate metabolism; Glycerolipid metabolism; Arginine and proline metabolism; Lysine degradation; Glycolysis / Gluconeogenesis; Valine, leucine and isoleucine degradation; Histidine metabolism; Pentose and glucuronate interconversions; beta-Alanine metabolism; Metabolic pathways; Fatty acid degradation; Pyruvate metabolism	7
Aldh1l1	Mus musculus	Cytosolic 10-formyltetrahydrofolate dehydrogenase																					0	Q8R0Y6	Cytosolic 10-formyltetrahydrofolate dehydrogenase OS=Mus musculus GN=Aldh1l1 PE=1 SV=1	0.001	10.729	4	4	7	1	1	902	98.6	5.91	17.27	4	metabolic process	cytoplasm;cytosol;mitochondrion	catalytic activity;protein binding	Pf00171, Pf00550, Pf00551, Pf02911	107747	ENSMUSG00000030088.15	Aldh1l1	6	One Carbon Metabolism	One carbon pool by folate	0
ALDH1L2	Homo sapiens	Mitochondrial 10-formyltetrahydrofolate dehydrogenase	150.7	143.1	244.6	99.7	87.4	140.2	97.6	95.6	127.2	100	75.6	86.8	87.7	81.4	109.3	93.6	82.3	79.1	72.3	100	244.6	Q3SY69	Mitochondrial 10-formyltetrahydrofolate dehydrogenase OS=Homo sapiens GN=ALDH1L2 PE=1 SV=2	0	124.186	49	34	74	30	1	923	101.7	6.52	214.52	34	metabolic process	cytoplasm;mitochondrion;organelle lumen	catalytic activity	Pf00171, Pf00550, Pf00551, Pf02911	160428	ENSG00000136010.13	ALDH1L2	12		One carbon pool by folate	4
Aldh2	Mus musculus	Aldehyde dehydrogenase, mitochondrial	83.7	94.3	122.8	77.2	76.4	97.2	72.1	85.2	85.7	100	89.9	170	117.3	85.3	164.2	134.9	94.1	102.5	101.1	100	170	P47738	Aldehyde dehydrogenase, mitochondrial OS=Mus musculus GN=Aldh2 PE=1 SV=1	0	89.65	54	21	55	9	1	519	56.5	7.62	165.82	21	metabolic process;regulation of biological process	mitochondrion;organelle lumen	catalytic activity;nucleotide binding;protein binding	Pf00171	11669	ENSMUSG00000029455.14	Aldh2	5	Fatty Acid Omega Oxidation; Tryptophan metabolism	Tryptophan metabolism; Histidine metabolism; Glycerolipid metabolism; Glycolysis / Gluconeogenesis; Metabolic pathways; Arginine and proline metabolism; Ascorbate and aldarate metabolism; Fatty acid degradation; Valine, leucine and isoleucine degradation; Pyruvate metabolism; Pentose and glucuronate interconversions; beta-Alanine metabolism; Lysine degradation	11
ALDH2	Homo sapiens	Aldehyde dehydrogenase, mitochondrial	92.6	107.1	160.5	96.9	106	115.4	96	93.3	114.7	100	101.7	126.9	109.6	108.5	96.1	112.8	94.1	89	87.4	100	160.5	P05091	Aldehyde dehydrogenase, mitochondrial OS=Homo sapiens GN=ALDH2 PE=1 SV=2	0	87.51	52	19	50	8	1	517	56.3	7.05	162.72	19	metabolic process	mitochondrion;organelle lumen	catalytic activity;nucleotide binding	Pf00171	217	ENSG00000111275.12	ALDH2	12	Tryptophan metabolism; Fatty Acid Omega Oxidation	Valine, leucine and isoleucine degradation; Pentose and glucuronate interconversions; Histidine metabolism; Tryptophan metabolism; Glycerolipid metabolism; Ascorbate and aldarate metabolism; beta-Alanine metabolism; Arginine and proline metabolism; Lysine degradation; Metabolic pathways; Fatty acid degradation; Glycolysis / Gluconeogenesis; Pyruvate metabolism	0
Aldh3a2	Mus musculus	Aldehyde dehydrogenase											113.9	442.8	184		552.1	229.7	120.8	125.5	156.6	100	552.1	B1ATI0	Aldehyde dehydrogenase OS=Mus musculus GN=Aldh3a2 PE=1 SV=1	0.001	7.954	5	2	5	1	1	532	59.2	8.13	13.15	2	metabolic process;response to stimulus	cytosol;endoplasmic reticulum;membrane;mitochondrion;nucleus	catalytic activity	Pf00171	11671	ENSMUSG00000010025.19	Aldh3a2	11	Tryptophan metabolism		0
ALDH3A2	Homo sapiens	Isoform 2 of Fatty aldehyde dehydrogenase	102.6	102.2	105.6	96.8	98.6	100.2	102.4	97.4	106.7	100	85.5	90.5	101.7	108.9	106.1	93.3	106.7	100.9	103.9	100	108.9	P51648-2	Isoform 2 of Fatty aldehyde dehydrogenase OS=Homo sapiens GN=ALDH3A2	0	36.506	22	10	34	9	1	508	57.6	8.92	83.17	10	metabolic process	membrane	catalytic activity	Pf00171	224	ENSG00000072210.18	ALDH3A2	17	Tryptophan metabolism		2
ALDH3B1	Homo sapiens	Aldehyde dehydrogenase family 3 member B1	109.6	116.6	130.1	167.2	140.8	121.6	144.9	153.8	167.3	100											167.3	P43353	Aldehyde dehydrogenase family 3 member B1 OS=Homo sapiens GN=ALDH3B1 PE=1 SV=1	0.001	9.437	8	3	3	3	1	468	51.8	7.62	8.08	3	metabolic process;response to stimulus;transport	cytoplasm;cytosol;membrane	catalytic activity;protein binding	Pf00171	221	ENSG00000006534.15	ALDH3B1	11		beta-Alanine metabolism; Phenylalanine metabolism; Drug metabolism - cytochrome P450; Histidine metabolism; Metabolic pathways; Chemical carcinogenesis; Glycolysis / Gluconeogenesis; Metabolism of xenobiotics by cytochrome P450; Tyrosine metabolism	0
Aldh4a1	Mus musculus	Delta-1-pyrroline-5-carboxylate dehydrogenase, mitochondrial											86.6	274.5	89.9	96.3	333.5	159.1	108	121.4	299.2	100	333.5	Q8CHT0	Delta-1-pyrroline-5-carboxylate dehydrogenase, mitochondrial OS=Mus musculus GN=Aldh4a1 PE=1 SV=3	0.001	13.148	10	5	7	2	1	562	61.8	8.24	16.78	5	cell organization and biogenesis;metabolic process	mitochondrion;organelle lumen	catalytic activity;protein binding	Pf00171, Pf06810	212647	ENSMUSG00000028737.15	Aldh4a1	4		Arginine and proline metabolism; Metabolic pathways; Alanine, aspartate and glutamate metabolism	0
ALDH4A1	Homo sapiens	Delta-1-pyrroline-5-carboxylate dehydrogenase, mitochondrial	106.2	75.2	135.9	112.1	70.9	107.9	86.5	84	87.6	100											135.9	P30038	Delta-1-pyrroline-5-carboxylate dehydrogenase, mitochondrial OS=Homo sapiens GN=ALDH4A1 PE=1 SV=3	0	18.053	12	6	9	3	1	563	61.7	8.07	22.95	6	metabolic process	mitochondrion;organelle lumen	catalytic activity;protein binding	Pf00171	8659	ENSG00000159423.16	ALDH4A1	1		Metabolic pathways; Arginine and proline metabolism; Alanine, aspartate and glutamate metabolism	0
ALDH5A1	Homo sapiens	Isoform 2 of Succinate-semialdehyde dehydrogenase, mitochondrial	86.2	73.7	107.9	72.3	70.4	79.5	75.3	71.5	73.4	100	116.4	106.5	108.3	115.1	114.5	89.5	115.9	118.6	122.9	100	122.9	P51649-2	Isoform 2 of Succinate-semialdehyde dehydrogenase, mitochondrial OS=Homo sapiens GN=ALDH5A1	0	43.736	30	11	24	11	1	548	58.6	8.09	81.24	11	cell organization and biogenesis;metabolic process	mitochondrion;organelle lumen	catalytic activity;protein binding	Pf00171	7915	ENSG00000112294.12	ALDH5A1	6			0
Aldh6a1	Mus musculus	Methylmalonate-semialdehyde dehydrogenase [acylating], mitochondrial											79.9	157.3	82.7	88	94.8	124.6	74.3	99.3	78.8	100	157.3	Q9EQ20	Methylmalonate-semialdehyde dehydrogenase [acylating], mitochondrial OS=Mus musculus GN=Aldh6a1 PE=1 SV=1	0	29.192	25	11	20	1	1	535	57.9	8.07	44.38	11	cell differentiation;metabolic process	mitochondrion	catalytic activity;RNA binding	Pf00171	104776	ENSMUSG00000021238.10	Aldh6a1	12		Inositol phosphate metabolism; beta-Alanine metabolism; Valine, leucine and isoleucine degradation; Carbon metabolism; Propanoate metabolism; Metabolic pathways	0
ALDH6A1	Homo sapiens	Methylmalonate-semialdehyde dehydrogenase [acylating], mitochondrial	73.8	88.2	113.2	64.7	64	85.4	76.8	77.6	94.8	100	96.4	156.1	107.9	114.9	115.2	114.9	127	121.8	113.7	100	156.1	Q02252	Methylmalonate-semialdehyde dehydrogenase [acylating], mitochondrial OS=Homo sapiens GN=ALDH6A1 PE=1 SV=2	0	43.829	36	14	24	4	1	535	57.8	8.5	61.1	14	cell differentiation;metabolic process	mitochondrion;organelle lumen	catalytic activity;RNA binding	Pf00171	4329	ENSG00000119711.12	ALDH6A1	14		Valine, leucine and isoleucine degradation; beta-Alanine metabolism; Metabolic pathways; Carbon metabolism; Inositol phosphate metabolism; Propanoate metabolism	8
Aldh7a1	Mus musculus	Alpha-aminoadipic semialdehyde dehydrogenase											92.5	176.9	183	70	248.8	211.1	85.6	121.6	91.9	100	248.8	Q9DBF1	Alpha-aminoadipic semialdehyde dehydrogenase OS=Mus musculus GN=Aldh7a1 PE=1 SV=4	0	47.306	23	9	49	4	1	539	58.8	7.47	168.52	9	metabolic process	cytoplasm;cytosol;mitochondrion;nucleus	catalytic activity	Pf00171	110695	ENSMUSG00000053644.13	Aldh7a1	18		Valine, leucine and isoleucine degradation; Lysine biosynthesis; beta-Alanine metabolism; Fatty acid degradation; Arginine and proline metabolism; Glycine, serine and threonine metabolism; Metabolic pathways; Ascorbate and aldarate metabolism; Tryptophan metabolism; Glycolysis / Gluconeogenesis; Pyruvate metabolism; Biosynthesis of amino acids; Histidine metabolism; Lysine degradation; Glycerolip…	0
ALDH7A1	Homo sapiens	Isoform 2 of Alpha-aminoadipic semialdehyde dehydrogenase	65.3	72	70.6	57.1	61.7	58.8	68.7	73.6	65.3	100	111.5	123.6	126.2	147	121.6	98.5	130	125.6	122.3	100	147	P49419-2	Isoform 2 of Alpha-aminoadipic semialdehyde dehydrogenase OS=Homo sapiens GN=ALDH7A1	0	160.135	56	23	173	18	1	511	55.3	6.86	562.47	23	metabolic process	cytosol;mitochondrion;nucleus;organelle lumen	catalytic activity;protein binding	Pf00171	501		ALDH7A1	5			5
ALDH9A1	Homo sapiens	4-trimethylaminobutyraldehyde dehydrogenase	66.2	64	77.7	60.1	62.8	67.3	62.7	62.3	66.7	100	120	127.7	116	138.9	116.8	101.4	125.8	125.7	119.5	100	138.9	P49189	4-trimethylaminobutyraldehyde dehydrogenase OS=Homo sapiens GN=ALDH9A1 PE=1 SV=3	0	87.761	46	20	68	20	1	494	53.8	5.87	182.26	20	metabolic process	cytoplasm;cytosol	catalytic activity	Pf00171	223		ALDH9A1	1	Tryptophan metabolism	Pyruvate metabolism; Arginine and proline metabolism; Ascorbate and aldarate metabolism; Glycerolipid metabolism; Valine, leucine and isoleucine degradation; Lysine degradation; Glycolysis / Gluconeogenesis; Histidine metabolism; Metabolic pathways; beta-Alanine metabolism; Tryptophan metabolism; Fatty acid degradation	0
Aldoa	Mus musculus	Fructose-bisphosphate aldolase	9.1	6	3.7	6	7.1	6.9	8	5.6	9.8	100	55.5	92.5	91.8	59.9	279.6	310.7	128.5	82.6	148.3	100	310.7	A6ZI44	Fructose-bisphosphate aldolase OS=Mus musculus GN=Aldoa PE=1 SV=1	0	162.779	63	27	295	4	1	418	45.1	7.91	865.7	27	cellular homeostasis;metabolic process;regulation of biological process;response to stimulus	cytoplasm;cytoskeleton;cytosol;membrane;mitochondrion;nucleus	catalytic activity;protein binding;RNA binding	Pf00274	11674	ENSMUSG00000030695.14	Aldoa	7	Glycolysis and Gluconeogenesis		0
ALDOA	Homo sapiens	Isoform 2 of Fructose-bisphosphate aldolase A	91.6	85.5	82.5	98.9	94.8	99.2	100.8	95.9	100.9	100	102.8	102.3	114.4	106.1	108.3	107.8	111.6	102	116.4	100	116.4	P04075-2	Isoform 2 of Fructose-bisphosphate aldolase A OS=Homo sapiens GN=ALDOA	0	180.494	75	30	818	7	1	418	45.2	8.25	2729.38	30	cell organization and biogenesis;cellular homeostasis;metabolic process;regulation of biological process;transport	cytoskeleton;cytosol;extracellular;membrane;nucleus;organelle lumen	catalytic activity;protein binding;RNA binding	Pf00274	226	ENSG00000149925.17	ALDOA	16	Glycolysis and Gluconeogenesis; Sudden Infant Death Syndrome (SIDS) Susceptibility Pathways		23
ALDOC	Homo sapiens	Fructose-bisphosphate aldolase C	81.7	73.5	76.4	79.4	78.7	81.3	98.3	84.7	97	100	110.6	107.3	123.8	111.5	112.2	105.9	116.8	105.8	129.5	100	129.5	P09972	Fructose-bisphosphate aldolase C OS=Homo sapiens GN=ALDOC PE=1 SV=2	0	92.23	52	17	193	10	1	364	39.4	6.87	766.75	17	cell differentiation;metabolic process;transport	cytoskeleton;cytosol;extracellular;mitochondrion;organelle lumen	catalytic activity;protein binding	Pf00274	230	ENSG00000109107.13	ALDOC	17	Glycolysis and Gluconeogenesis	Metabolic pathways; Pentose phosphate pathway; Biosynthesis of amino acids; Fructose and mannose metabolism; Glycolysis / Gluconeogenesis; Carbon metabolism	0
ALG1	Homo sapiens	Chitobiosyldiphosphodolichol beta-mannosyltransferase	111.2	90.3	125.2	128.6	120.4	102.9	104.6	106.6	127.1	100	135.9	81.6	72.1	114.3	87	70.9	116.6	101.2	91.4	100	135.9	Q9BT22	Chitobiosyldiphosphodolichol beta-mannosyltransferase OS=Homo sapiens GN=ALG1 PE=1 SV=2	0	21.182	18	5	15	5	1	464	52.5	7.23	48.13	5	metabolic process	endoplasmic reticulum;membrane	catalytic activity	Pf00534, Pf13692	56052	ENSG00000033011.11	ALG1	16		N-Glycan biosynthesis; Metabolic pathways	0
ALG12	Homo sapiens	Dol-P-Man:Man(7)GlcNAc(2)-PP-Dol alpha-1,6-mannosyltransferase																					0	Q9BV10	Dol-P-Man:Man(7)GlcNAc(2)-PP-Dol alpha-1,6-mannosyltransferase OS=Homo sapiens GN=ALG12 PE=1 SV=1	0.001	11.178	5	2	3	2	1	488	54.6	9.58	8.87	2	metabolic process	endoplasmic reticulum;membrane	catalytic activity	Pf03901	79087	ENSG00000182858.13	ALG12	22		N-Glycan biosynthesis; Metabolic pathways	0
ALG13	Homo sapiens	Putative bifunctional UDP-N-acetylglucosamine transferase and deubiquitinase ALG13	31.6	142.4	35.1	107.6	149.9	137.6	79.2	94	107.6	100											149.9	Q9NP73	Putative bifunctional UDP-N-acetylglucosamine transferase and deubiquitinase ALG13 OS=Homo sapiens GN=ALG13 PE=1 SV=2	0.005	4.572	2	2	3	2	1	1137	126	6.74	7.71	2	metabolic process	endoplasmic reticulum;membrane	catalytic activity;protein binding;RNA binding	Pf02338, Pf04101	79868	ENSG00000101901.11	ALG13	X		N-Glycan biosynthesis; Metabolic pathways	0
ALG2	Homo sapiens	Alpha-1,3/1,6-mannosyltransferase ALG2	122	144.6	133.4	114.9	136.8	140.5	116.8	118.1	128	100											144.6	Q9H553	Alpha-1,3/1,6-mannosyltransferase ALG2 OS=Homo sapiens GN=ALG2 PE=1 SV=1	0.001	13.189	8	3	6	3	1	416	47.1	7.05	16.25	3	metabolic process;response to stimulus	cytoplasm;membrane;nucleus	catalytic activity;protein binding	Pf00534, Pf13439, Pf13524, Pf13579, Pf13692	85365	ENSG00000119523.9	ALG2	9		N-Glycan biosynthesis; Metabolic pathways	0
ALG3	Homo sapiens	Dol-P-Man:Man(5)GlcNAc(2)-PP-Dol alpha-1,3-mannosyltransferase																					0	Q92685	Dol-P-Man:Man(5)GlcNAc(2)-PP-Dol alpha-1,3-mannosyltransferase OS=Homo sapiens GN=ALG3 PE=1 SV=1	0.005	4.623	3	1	3	1	1	438	50.1	9.44	9.15	1	metabolic process	endoplasmic reticulum;membrane	catalytic activity;protein binding	Pf05208	10195	ENSG00000214160.9	ALG3	3		N-Glycan biosynthesis; Metabolic pathways	0
ALG5	Homo sapiens	Dolichyl-phosphate beta-glucosyltransferase	128.2	117.7	112.8	133.2	129.9	132.2	120.9	110.3	125.5	100	91.9	82.2	81.2	105.3	92.4	86.4	92.5	97	94.1	100	133.2	Q9Y673	Dolichyl-phosphate beta-glucosyltransferase OS=Homo sapiens GN=ALG5 PE=1 SV=1	0	30.466	28	7	13	7	1	324	36.9	9.28	41.13	7	metabolic process	endoplasmic reticulum;membrane	catalytic activity	Pf00535, Pf10111, Pf13641	29880	ENSG00000120697.8	ALG5	13		Metabolic pathways; N-Glycan biosynthesis	0
ALG6	Homo sapiens	Alpha-1,3-glucosyltransferase											87.3	92.3	76.9	74.2	81.5	74.6	99.9	77	93.4	100	100	A2A2G4	Alpha-1,3-glucosyltransferase OS=Homo sapiens GN=ALG6 PE=1 SV=1	0.002	6.07	4	2	2	2	1	509	58.3	8.46	5.77	2	metabolic process	endoplasmic reticulum;membrane	catalytic activity	Pf03155	29929	ENSG00000088035.15	ALG6	1	GPCRs, Other		0
ALG8	Homo sapiens	Probable dolichyl pyrophosphate Glc1Man9GlcNAc2 alpha-1,3-glucosyltransferase	120.3	97.5	86.8	122	106.1	117.9	103	91.9	134	100	127.9	60.4	63.5	91.2	63.6	71.7	97.8	67.3	73.8	100	134	Q9BVK2	Probable dolichyl pyrophosphate Glc1Man9GlcNAc2 alpha-1,3-glucosyltransferase OS=Homo sapiens GN=ALG8 PE=1 SV=2	0.008	4.03	3	1	2	1	1	526	60	9.14	3.05	1	metabolic process	endoplasmic reticulum;membrane	catalytic activity;protein binding	Pf03155	79053	ENSG00000159063.12	ALG8	11		N-Glycan biosynthesis; Metabolic pathways	0
ALKBH1	Homo sapiens	Nucleic acid dioxygenase ALKBH1	72.2	65.5	101	103.1	107	115.1	98.2	89.1	111	100	117.2	59.7	76.8	61.8	37.7	115.1	108.9	92.5	73.8	100	117.2	Q13686	Nucleic acid dioxygenase ALKBH1 OS=Homo sapiens GN=ALKBH1 PE=1 SV=2	0.001	10.338	13	4	6	4	1	389	43.8	7.08	15.2	4	cell differentiation;cell organization and biogenesis;cellular component movement;metabolic process;regulation of biological process;response to stimulus	mitochondrion;nucleus	catalytic activity;metal ion binding;RNA binding	Pf13532	8846	ENSG00000100601.9	ALKBH1	14			0
ALKBH2	Homo sapiens	DNA oxidative demethylase ALKBH2																					0	Q6NS38	DNA oxidative demethylase ALKBH2 OS=Homo sapiens GN=ALKBH2 PE=1 SV=1	0.014	3.284	8	1	1	1	1	261	29.3	9.66	4.14	1	metabolic process;regulation of biological process;response to stimulus	cytoskeleton;nucleus	catalytic activity;metal ion binding	Pf13532	121642	ENSG00000189046.10	ALKBH2	12			0
ALKBH3	Homo sapiens	Alpha-ketoglutarate-dependent dioxygenase alkB homolog 3																					0	Q96Q83	Alpha-ketoglutarate-dependent dioxygenase alkB homolog 3 OS=Homo sapiens GN=ALKBH3 PE=1 SV=1	0.002	5.677	8	2	3	2	1	286	33.4	8.4	7.18	2	cell proliferation;metabolic process;regulation of biological process;response to stimulus	cytoplasm;cytosol;mitochondrion;nucleus	catalytic activity;metal ion binding;protein binding	Pf13532	221120	ENSG00000166199.12	ALKBH3	11			0
ALKBH4	Homo sapiens	Alpha-ketoglutarate-dependent dioxygenase alkB homolog 4											73.9	310.6	320.3	175.7	114.8	62.7	302.4	245.8	336.7	100	336.7	Q9NXW9	Alpha-ketoglutarate-dependent dioxygenase alkB homolog 4 OS=Homo sapiens GN=ALKBH4 PE=1 SV=1	0.001	13.668	18	3	5	3	1	302	33.8	6.67	12.38	3	cell organization and biogenesis;metabolic process;regulation of biological process	cytoplasm;nucleus	catalytic activity;metal ion binding;protein binding		54784	ENSG00000160993.3	ALKBH4	7			0
ALKBH5	Homo sapiens	RNA demethylase ALKBH5	81.4	75.7	89.9	76.5	80.3	82.9	83.4	96.2	80.8	100	148.3	126.1	132.5	123.6	124.8	111.9	125.2	120.2	119.1	100	148.3	Q6P6C2	RNA demethylase ALKBH5 OS=Homo sapiens GN=ALKBH5 PE=1 SV=2	0	34.454	32	7	23	7	1	394	44.2	9.09	83.81	7	cell differentiation;metabolic process;response to stimulus;transport	cytosol;Golgi;nucleus	catalytic activity;metal ion binding;RNA binding	Pf13532	54890	ENSG00000091542.8	ALKBH5	17			0
ALMS1	Homo sapiens	Alstrom syndrome protein 1	196.3	190.2	403.4	178.6	127	106.5	83.4	83.4	84.5	100	200.3	46.7	33.7	46.2	33	93.2	94.8	85.3	78.1	100	403.4	A0A087WZY3	Alstrom syndrome protein 1 OS=Homo sapiens GN=ALMS1 PE=1 SV=1	0.001	16.409	2	8	14	7	1	4168	460.8	6.28	30.89	8	cell differentiation;cell organization and biogenesis;cell proliferation;metabolic process;regulation of biological process;response to stimulus;transport	cytosol	protein binding	Pf15309		ENSG00000116127.17		2			0
ALPI	Homo sapiens	Intestinal-type alkaline phosphatase											158.2	102.2	152.1	183.6	100.6	113.6	140.4	93.5	136.5	100	183.6	P09923	Intestinal-type alkaline phosphatase OS=Homo sapiens GN=ALPI PE=1 SV=2	0.001	13.36	10	4	5	4	1	528	56.8	5.86	15.38	4	metabolic process	extracellular;membrane	catalytic activity;metal ion binding;protein binding	Pf00245	248	ENSG00000163295.4	ALPI	2		Folate biosynthesis; Thiamine metabolism; Metabolic pathways	0
Alpl	Mus musculus	Alkaline phosphatase, tissue-nonspecific isozyme											61.2	36.7	175.4	84	73.6	61.5	167.9	38.5	145.9	100	175.4	P09242	Alkaline phosphatase, tissue-nonspecific isozyme OS=Mus musculus GN=Alpl PE=1 SV=2	0	49.682	30	12	42	3	1	524	57.5	7.01	138.92	12	cell differentiation;metabolic process;response to stimulus	membrane	catalytic activity;metal ion binding;protein binding	Pf00245	11647	ENSMUSG00000028766.10	Alpl	4	TNF-alpha NF-kB Signaling Pathway; Endochondral Ossification	Metabolic pathways; Folate biosynthesis; Thiamine metabolism	0
ALPL	Homo sapiens	Alkaline phosphatase, tissue-nonspecific isozyme	168.1	159.2	158.2	147.4	120.7	92.9	138.3	111.6	104.4	100	84.7	40.7	94.5	77.7	53.1	71.1	128.6	50.9	112.7	100	168.1	P05186	Alkaline phosphatase, tissue-nonspecific isozyme OS=Homo sapiens GN=ALPL PE=1 SV=4	0	65.969	38	16	60	7	1	524	57.3	6.67	180.4	16	cell differentiation;metabolic process;response to stimulus	extracellular;membrane	catalytic activity;metal ion binding;protein binding	Pf00245	249	ENSG00000162551.13	ALPL	1	Role of Osx and miRNAs in tooth development; Brain-Derived Neurotrophic Factor (BDNF) signaling pathway; Endochondral Ossification; NOTCH1 regulation of human endothelial cell calcification; AGE/RAGE pathway	Folate biosynthesis; Metabolic pathways; Thiamine metabolism	11
ALS2	Homo sapiens	Alsin	217.1	140.6	145.8	163.9	144.6	204.9	172.8	147.6	151.8	100											217.1	Q96Q42	Alsin OS=Homo sapiens GN=ALS2 PE=1 SV=2	0.005	4.42	1	2	2	2	1	1657	183.5	6.27	4.33	2	cell communication;cell death;cell organization and biogenesis;defense response;metabolic process;regulation of biological process;response to stimulus;transport	cytoplasm;cytosol;endosome;membrane	enzyme regulator activity;protein binding	Pf00169, Pf00415, Pf00621, Pf02204, Pf02493, Pf13540	57679	ENSG00000003393.14	ALS2	2	Amyotrophic lateral sclerosis (ALS)	Amyotrophic lateral sclerosis (ALS)	0
ALYREF	Homo sapiens	THO complex subunit 4	133.8	120.3	119.3	121.7	118.5	121.4	138.2	121.9	114.9	100	84.2	87.4	83.2	77.5	88.9	89.1	55.3	81.9	70.2	100	138.2	E9PB61	THO complex subunit 4 OS=Homo sapiens GN=ALYREF PE=1 SV=1	0	42.321	45	8	44	8	1	264	27.5	11.05	159.43	8	cell differentiation;metabolic process;regulation of biological process;response to stimulus;transport	cytosol;membrane;spliceosomal complex	nucleotide binding;protein binding;RNA binding	Pf00076, Pf13893, Pf14259	10189	ENSG00000183684.7	ALYREF	17		Spliceosome; Herpes simplex infection; mRNA surveillance pathway; RNA transport	0
AMACR	Homo sapiens	Isoform 4 of Alpha-methylacyl-CoA racemase																					0	Q9UHK6-5	Isoform 4 of Alpha-methylacyl-CoA racemase OS=Homo sapiens GN=AMACR	0.001	9.172	11	3	5	3	1	394	43.8	6.8	12.25	3	metabolic process	cytoplasm;membrane;mitochondrion;organelle lumen	catalytic activity;protein binding	Pf02515	23600	ENSG00000242110.7	AMACR	5			0
Ambp	Mus musculus	Protein AMBP											143.4	253.7	199.1	125.9	131	152.8	137.2	125.8	136.3	100	253.7	Q07456	Protein AMBP OS=Mus musculus GN=Ambp PE=1 SV=2	0	34.548	26	8	15	8	1	349	39	6.32	52.24	8	metabolic process;regulation of biological process	cell surface;extracellular;membrane	enzyme regulator activity;protein binding	Pf00014, Pf00061	11699	ENSMUSG00000028356.4	Ambp	4			0
AMBRA1	Homo sapiens	Isoform 5 of Activating molecule in BECN1-regulated autophagy protein 1											123	98	160.7	174.9	131.4	246.6	180.8	202.2	87.8	100	246.6	Q9C0C7-5	Isoform 5 of Activating molecule in BECN1-regulated autophagy protein 1 OS=Homo sapiens GN=AMBRA1	0.001	10.196	4	3	3	3	1	1301	142.5	7.14	8.31	3	cell communication;cell differentiation;metabolic process;regulation of biological process;response to stimulus	cytoplasm;cytosol;membrane;mitochondrion;vacuole	protein binding	Pf00400	55626		AMBRA1	11	Senescence and Autophagy in Cancer		0
Amd2	Mus musculus	S-adenosylmethionine decarboxylase proenzyme 2	269.7	213.6	218.1	187.1	255.8	220.6	216.9	218.4	254.6	100											269.7	D3Z6H8	S-adenosylmethionine decarboxylase proenzyme 2 OS=Mus musculus GN=Amd2 PE=1 SV=1	0.003	5.19	7	2	2	2	1	334	38.3	6.42	5.24	2	metabolic process	cytosol	catalytic activity	Pf01536	100041585	ENSMUSG00000063953.3	Amd2	10			0
Amdhd2	Mus musculus	N-acetylglucosamine-6-phosphate deacetylase											286.6	252.3	253.2	93.1	349.3	330.3	248	247.9	309.3	100	349.3	Q8JZV7	N-acetylglucosamine-6-phosphate deacetylase OS=Mus musculus GN=Amdhd2 PE=1 SV=1	0.01	3.612	3	1	1	1	1	409	43.5	6.23	2.34	1	metabolic process	nucleus	catalytic activity;metal ion binding	Pf01979, Pf07969, Pf13147, Pf13594	245847	ENSMUSG00000036820.11	Amdhd2	17		Amino sugar and nucleotide sugar metabolism	0
Ammecr1	Mus musculus	AMME syndrome candidate gene 1 protein homolog	94.7	103.3	113.7	78.5	97.9	49.8	113.4	101.1	119.4	100											119.4	Q9JHT5	AMME syndrome candidate gene 1 protein homolog OS=Mus musculus GN=Ammecr1 PE=2 SV=1	0.001	10.124	10	3	4	1	1	344	36	8.63	8.64	3		nucleus		Pf01871	56068	ENSMUSG00000042225.3	Ammecr1	X			0
AMMECR1L	Homo sapiens	AMMECR1-like protein	110.6	92	104	122.9	111.2	112.2	141.5	101.4	145.2	100											145.2	Q6DCA0	AMMECR1-like protein OS=Homo sapiens GN=AMMECR1L PE=1 SV=1	0.003	5.261	9	3	3	1	1	310	34.5	8.98	5.33	3				Pf01871	83607	ENSG00000144233.9	AMMECR1L	2			2
AMOTL1	Homo sapiens	Angiomotin-like protein 1																					0	Q8IY63	Angiomotin-like protein 1 OS=Homo sapiens GN=AMOTL1 PE=1 SV=1	0.024	2.719	1	1	2	1	1	956	106.5	7.11	2.06	1	regulation of biological process;response to stimulus	cytosol;membrane	protein binding	Pf12240, Pf13949	154810	ENSG00000166025.17	AMOTL1	11		Tight junction	0
AMPD2	Homo sapiens	AMP deaminase 2	101	107.8	124.8	109.1	109.1	118.8	109.5	113.4	122.9	100	99.7	83.7	87	86.8	93.2	88.9	83	89.9	76.1	100	124.8	Q01433	AMP deaminase 2 OS=Homo sapiens GN=AMPD2 PE=1 SV=2	0	43.205	18	16	33	16	1	879	100.6	6.93	82.62	16	metabolic process	cytosol	catalytic activity;metal ion binding;protein binding	Pf00962	271	ENSG00000116337.15	AMPD2	1		Purine metabolism; Metabolic pathways	0
AMY1A	Homo sapiens	Alpha-amylase 1	393.6	371.2	344.7	128.3	110.2	88.9	89.7	129.1	162.5	100											393.6	P04745	Alpha-amylase 1 OS=Homo sapiens GN=AMY1A PE=1 SV=2	0.015	3.132	3	2	2	2	1	511	57.7	6.93	3.46	2	metabolic process	extracellular	catalytic activity;metal ion binding;protein binding	Pf00128, Pf02806	276; 278; 277	ENSG00000237763.9; ENSG00000174876.16; ENSG00000187733.6	AMY1A; AMY1C; AMY1B	1		Carbohydrate digestion and absorption; Metabolic pathways; Salivary secretion; Starch and sucrose metabolism	0
ANAPC1	Homo sapiens	Anaphase-promoting complex subunit 1	106.5	107.6	103.9	120.4	127.1	126.1	119.8	117.7	122.5	100	95.2	68.9	81.3	90.5	90.3	78.4	92.3	84	85.9	100	127.1	Q9H1A4	Anaphase-promoting complex subunit 1 OS=Homo sapiens GN=ANAPC1 PE=1 SV=1	0	118.119	22	31	70	16	1	1944	216.4	6.3	199.08	31	cell division;cell organization and biogenesis;metabolic process;regulation of biological process	cytosol;nucleus		Pf01851, Pf12859	64682	ENSG00000153107.11	ANAPC1	2		Cell cycle; Ubiquitin mediated proteolysis; HTLV-I infection; Oocyte meiosis; Progesterone-mediated oocyte maturation	10
Anapc1	Mus musculus	Anaphase-promoting complex subunit 1	58	96.9	77.5	42.9	60.5	60.7	93.5	77.2	60.4	100											100	P53995	Anaphase-promoting complex subunit 1 OS=Mus musculus GN=Anapc1 PE=1 SV=2	0	50.511	11	16	31	1	1	1944	215.9	6.35	92.45	16	cell division;cell organization and biogenesis;metabolic process	nucleus	protein binding	Pf01851, Pf12859	17222	ENSMUSG00000014355.10	Anapc1	2		Oocyte meiosis; Ubiquitin mediated proteolysis; Cell cycle; HTLV-I infection; Progesterone-mediated oocyte maturation	0
Anapc10	Mus musculus	Anaphase-promoting complex subunit 10																					0	Q8K2H6	Anaphase-promoting complex subunit 10 OS=Mus musculus GN=Anapc10 PE=1 SV=1	0.016	3.026	5	1	2	1	1	185	21.3	9.06	3.98	1	cell division;cell organization and biogenesis;metabolic process;regulation of biological process	cytoplasm		Pf03256	68999	ENSMUSG00000036977.8	Anapc10	8		HTLV-I infection; Progesterone-mediated oocyte maturation; Oocyte meiosis; Ubiquitin mediated proteolysis; Cell cycle	0
Anapc16	Mus musculus	Anaphase-promoting complex subunit 16	101.8	121.7	99.7	131.8	145.4	120.8	110	116	113.5	100	176.6	75.2	72.6	82.7	73.2	85.8	92.8	85.2	86.1	100	176.6	S4R2B6	Anaphase-promoting complex subunit 16 OS=Mus musculus GN=Anapc16 PE=1 SV=1	0.001	16.221	37	4	12	4	1	129	13.8	4.92	23.71	4	cell division;cell organization and biogenesis;metabolic process	chromosome;cytoplasm;cytosol;nucleus			52717	ENSMUSG00000020107.10	Anapc16	10			0
ANAPC2	Homo sapiens	Anaphase-promoting complex subunit 2	105.8	127.2	117.2	99.3	124.1	123.2	116.8	103.4	114.4	100	158.3	92.5	113.5	122.6	143.8	136.2	118.5	99.4	111.5	100	158.3	Q9UJX6	Anaphase-promoting complex subunit 2 OS=Homo sapiens GN=ANAPC2 PE=1 SV=1	0	20.738	10	7	13	7	1	822	93.8	5.22	24.33	7	cell differentiation;cell division;cell organization and biogenesis;metabolic process;regulation of biological process	cytosol;nucleus	catalytic activity;protein binding	Pf00888, Pf08672	29882	ENSG00000176248.8	ANAPC2	9		Cell cycle; HTLV-I infection; Ubiquitin mediated proteolysis; Oocyte meiosis; Progesterone-mediated oocyte maturation	0
ANAPC4	Homo sapiens	Isoform 3 of Anaphase-promoting complex subunit 4	74.5	66	70.9	74	75.1	82.2	61.7	82.6	87.6	100	72.8	60.5	99.1	83.9	78.3	102.3	103.2	71.1	77	100	103.2	Q9UJX5-3	Isoform 3 of Anaphase-promoting complex subunit 4 OS=Homo sapiens GN=ANAPC4	0	23.735	14	9	12	9	1	809	92.2	5.53	29.99	9	cell division;cell organization and biogenesis;metabolic process;regulation of biological process	cytosol;nucleus	catalytic activity;protein binding	Pf12894, Pf12896	29945	ENSG00000053900.10	ANAPC4	4			0
ANAPC5	Homo sapiens	Anaphase-promoting complex subunit 5	99.5	108.3	118.5	112.6	93.9	112.9	97	101.8	113.2	100	84.3	87.5	91.2	106.2	96.6	87.5	94	89.9	92.6	100	118.5	Q9UJX4	Anaphase-promoting complex subunit 5 OS=Homo sapiens GN=ANAPC5 PE=1 SV=2	0	39.471	21	11	24	10	1	755	85	6.87	70.25	11	cell division;cell organization and biogenesis;metabolic process;regulation of biological process	cytosol;nucleus	protein binding	Pf12862	51433	ENSG00000089053.12	ANAPC5	12		Oocyte meiosis; Progesterone-mediated oocyte maturation; Cell cycle; HTLV-I infection; Ubiquitin mediated proteolysis	0
ANAPC7	Homo sapiens	Anaphase-promoting complex subunit 7	120.9	118.3	121.9	130.9	132.6	142.1	115.6	120.9	116.8	100	84.1	78.1	85.5	89.9	93.9	98.1	93.2	109.1	85.8	100	142.1	Q9UJX3	Anaphase-promoting complex subunit 7 OS=Homo sapiens GN=ANAPC7 PE=1 SV=4	0	80.126	38	16	43	16	1	599	66.8	5.64	129.42	16	cell division;cell organization and biogenesis;metabolic process;regulation of biological process	cytosol;nucleus	protein binding	Pf00515, Pf07719, Pf09674, Pf13414, Pf13432	51434	ENSG00000196510.12	ANAPC7	12		Cell cycle; Progesterone-mediated oocyte maturation; HTLV-I infection; Oocyte meiosis; Ubiquitin mediated proteolysis	0
Ang	Mus musculus	Angiogenin																					0	P21570	Angiogenin OS=Mus musculus GN=Ang PE=1 SV=1	0.015	3.117	6	1	1	1	1	145	16.2	9.41	2.72	1	cell differentiation;cell organization and biogenesis;cellular component movement;defense response;development;metabolic process;regulation of biological process;response to stimulus	extracellular;nucleus	catalytic activity;DNA binding;metal ion binding;protein binding;RNA binding	Pf00074	11727	ENSMUSG00000072115.10	Ang	14			0
ANGEL2	Homo sapiens	Protein angel homolog 2																					0	Q5VTE6	Protein angel homolog 2 OS=Homo sapiens GN=ANGEL2 PE=2 SV=1	0.001	8.425	6	2	2	2	1	544	62.3	7.81	7.8	2	regulation of biological process	cytoplasm	RNA binding	Pf03372	90806	ENSG00000174606.13	ANGEL2	1			0
ANK1	Homo sapiens	Isoform Er13 of Ankyrin-1											159.2	324.4	144.4	156.6	439.6	58.7	246.1	120.6	310.3	100	439.6	P16157-14	Isoform Er13 of Ankyrin-1 OS=Homo sapiens GN=ANK1	0.001	7.243	2	3	3	3	1	1983	217.3	6.3	6.47	3	regulation of biological process;response to stimulus		protein binding	Pf00023, Pf00531, Pf00791, Pf12796, Pf13606, Pf13637, Pf13857	286		ANK1	8			0
Ank2	Mus musculus	Isoform 4 of Ankyrin-2																					0	Q8C8R3-4	Isoform 4 of Ankyrin-2 OS=Mus musculus GN=Ank2	0.001	11.315	2	4	6	3	1	3959	432.6	5.16	17.81	4	regulation of biological process;response to stimulus		protein binding	Pf00023, Pf00531, Pf00791, Pf03326, Pf12796, Pf13606, Pf13637, Pf13857	109676		Ank2	3			0
Ank3	Mus musculus	Ankyrin-3 (Fragment)																					0	S4R2K9	Ankyrin-3 (Fragment) OS=Mus musculus GN=Ank3 PE=1 SV=1	0.001	8.477	3	3	3	3	1	2622	284.5	7.94	8.18	3	cell organization and biogenesis;cellular component movement;regulation of biological process;response to stimulus;transport	cell surface;cytoplasm;cytoskeleton;endoplasmic reticulum;membrane;vacuole	protein binding;structural molecule activity	Pf00023, Pf00531, Pf00791, Pf12796, Pf13606, Pf13637, Pf13857	11735	ENSMUSG00000069601.14	Ank3	10	Splicing factor NOVA regulated synaptic proteins		0
ANKFY1	Homo sapiens	Isoform 4 of Rabankyrin-5	100.4	100.8	101.9	91.7	105.2	106.4	104.6	99.4	106.2	100	110.7	109	128.2	117.9	116.8	108.5	116.6	121.7	126.4	100	128.2	Q9P2R3-4	Isoform 4 of Rabankyrin-5 OS=Homo sapiens GN=ANKFY1	0	71.613	23	24	37	22	1	1211	132.7	6.49	87.32	24	cell organization and biogenesis;regulation of biological process;transport	cytosol;endosome;membrane	metal ion binding;protein binding	Pf00023, Pf00651, Pf01363, Pf07707, Pf12796, Pf13606, Pf13637, Pf13857	51479	ENSG00000185722.16	ANKFY1	17			0
ANKH	Homo sapiens	Progressive ankylosis protein homolog																					0	Q9HCJ1	Progressive ankylosis protein homolog OS=Homo sapiens GN=ANKH PE=1 SV=2	0.002	6.901	12	3	7	3	1	492	54.2	7.88	19.94	3	regulation of biological process;response to stimulus;transport	membrane	transporter activity	Pf07260	56172	ENSG00000154122.12	ANKH	5			0
ANKHD1	Homo sapiens	Ankyrin repeat and KH domain-containing protein 1 (Fragment)	126.5	144.6	140.6	165.6	130.6	97.4	112.4	148.2	137.6	100											165.6	E9PDP5	Ankyrin repeat and KH domain-containing protein 1 (Fragment) OS=Homo sapiens GN=ANKHD1 PE=1 SV=1	0	110.863	25	31	67	1	1	1565	166.6	5.01	206.07	31			protein binding	Pf00023, Pf12796, Pf13606, Pf13637, Pf13857		ENSG00000131503.20		5			0
ANKHD1	Homo sapiens	Isoform 6 of Ankyrin repeat and KH domain-containing protein 1	136	131.5	135.9	115.1	113.1	108	110	109.3	110.3	100	90.8	79.5	88.5	104.1	91.2	87.1	90.4	86.1	90	100	136	Q8IWZ3-6	Isoform 6 of Ankyrin repeat and KH domain-containing protein 1 OS=Homo sapiens GN=ANKHD1	0	140.963	20	38	79	8	1	2617	277	5.86	248.45	38			protein binding;RNA binding	Pf00013, Pf00023, Pf12796, Pf13014, Pf13606, Pf13637, Pf13857	404734; 54882	ENSG00000254996.5	ANKHD1-EIF4EBP3; ANKHD1	5			12
ANKIB1	Homo sapiens	Ankyrin repeat and IBR domain-containing protein 1																					0	Q9P2G1	Ankyrin repeat and IBR domain-containing protein 1 OS=Homo sapiens GN=ANKIB1 PE=1 SV=3	0.048	2.07	1	1	1	1	1	1089	121.9	5.11	2.29	1	metabolic process;regulation of biological process	cytoplasm	catalytic activity;metal ion binding;protein binding	Pf00023, Pf01485, Pf12796, Pf13606, Pf13637, Pf13639, Pf13857, Pf15227	54467	ENSG00000001629.9	ANKIB1	7			0
ANKLE2	Homo sapiens	Ankyrin repeat and LEM domain-containing protein 2	122.6	140	126.7	136	139.4	139.1	150.5	132.8	140.9	100	70.3	69.4	85.7	73.2	61.2	79	82.2	69.8	84.3	100	150.5	Q86XL3	Ankyrin repeat and LEM domain-containing protein 2 OS=Homo sapiens GN=ANKLE2 PE=1 SV=4	0	61.455	25	18	31	18	1	938	104.1	7.09	82.76	18	cell division;cell organization and biogenesis;regulation of biological process	endoplasmic reticulum;membrane	enzyme regulator activity;protein binding	Pf00023, Pf01693, Pf03020, Pf12796	23141	ENSG00000176915.14	ANKLE2	12			0
ANKMY2	Homo sapiens	Ankyrin repeat and MYND domain-containing protein 2	100.1	76.3	94.9	83.2	84.5	81.2	95.2	79.3	90.2	100	100.3	42	63.4	90.6	93.1	45.6	78.2	94.3	92.6	100	100.3	Q8IV38	Ankyrin repeat and MYND domain-containing protein 2 OS=Homo sapiens GN=ANKMY2 PE=1 SV=1	0	30.232	28	8	11	8	1	441	49.3	6.25	31.31	8	regulation of biological process		metal ion binding;protein binding	Pf00023, Pf01753, Pf12796, Pf13606, Pf13637, Pf13857	57037	ENSG00000106524.8	ANKMY2	7			0
ANKRD10	Homo sapiens	Ankyrin repeat domain-containing protein 10	192.1	117.9	179.3	130	124.8	94	116.4	184.4	154.7	100	116.2	45.6	89.3	106.9	99.8	62.5	86.1	98.3	72.9	100	192.1	Q9NXR5	Ankyrin repeat domain-containing protein 10 OS=Homo sapiens GN=ANKRD10 PE=1 SV=2	0.002	5.775	5	2	4	2	1	420	44.7	5.97	7.52	2	regulation of biological process		protein binding	Pf00023, Pf12796, Pf13606, Pf13637, Pf13857	55608	ENSG00000088448.14	ANKRD10	13			0
ANKRD11	Homo sapiens	Ankyrin repeat domain-containing protein 11		69.1	61.3	298	199.7		47.9	88.4	135.4	100											298	Q6UB99	Ankyrin repeat domain-containing protein 11 OS=Homo sapiens GN=ANKRD11 PE=1 SV=3	0.001	12.669	2	4	6	4	1	2663	297.7	7.11	14.01	4		cytosol;membrane;nucleus	protein binding	Pf00023, Pf12796, Pf13606, Pf13637, Pf13857	29123	ENSG00000167522.14	ANKRD11	16			0
ANKRD17	Homo sapiens	Ankyrin repeat domain-containing protein 17	122.1	127	117.3	124.6	124.8	126.9	119.8	114.9	114.5	100	107	101.7	100.5	102.4	99	94.9	98.4	109.3	91.9	100	127	O75179	Ankyrin repeat domain-containing protein 17 OS=Homo sapiens GN=ANKRD17 PE=1 SV=3	0	139.475	19	40	82	25	1	2603	274.1	6.52	241.24	40	defense response;regulation of biological process;response to stimulus	chromosome;cytoplasm;membrane;nucleus	protein binding;RNA binding	Pf00013, Pf00023, Pf05109, Pf07223, Pf12796, Pf13014, Pf13606, Pf13637, Pf13857	26057	ENSG00000132466.18	ANKRD17	4			12
Ankrd27	Mus musculus	Ankyrin repeat domain-containing protein 27											81.1	56.9	68.6	81.4	55.6	101.2	77.6	86.6	69.9	100	101.2	Q3UMR0	Ankyrin repeat domain-containing protein 27 OS=Mus musculus GN=Ankrd27 PE=1 SV=2	0.016	3.067	2	3	3	1	1	1048	116.7	6.65	5.02	3	cell organization and biogenesis;regulation of biological process;transport	cytosol;endosome;membrane;vacuole	enzyme regulator activity;protein binding	Pf00023, Pf02204, Pf12796, Pf13606, Pf13637, Pf13857	245886	ENSMUSG00000034867.16	Ankrd27	7			0
ANKRD27	Homo sapiens	Ankyrin repeat domain-containing protein 27	60.6	49.6	50.6	53.5	41.6	52.1	47.2	99.6	38.9	100	40.2	35.9	78.6	35.4	98.2	69.2	44.7	78.6	86.5	100	100	Q96NW4	Ankyrin repeat domain-containing protein 27 OS=Homo sapiens GN=ANKRD27 PE=1 SV=2	0.001	12.319	6	5	7	3	1	1050	116.9	6.87	14.59	5	cell organization and biogenesis;regulation of biological process;transport	cytosol;endosome;membrane;vacuole	enzyme regulator activity;protein binding	Pf00023, Pf02204, Pf12796, Pf13606, Pf13637, Pf13857	84079	ENSG00000105186.15	ANKRD27	19			1
ANKRD28	Homo sapiens	Isoform 3 of Serine/threonine-protein phosphatase 6 regulatory ankyrin repeat subunit A	105.6	107.1	95.3	89.8	86.1	85.5	87	92.4	99.8	100	113.9	114.8	90.8	154.3	113.8	77.9	129.2	96.8	105.4	100	154.3	O15084-1	Isoform 3 of Serine/threonine-protein phosphatase 6 regulatory ankyrin repeat subunit A OS=Homo sapiens GN=ANKRD28	0	25.678	10	10	13	7	1	1086	116.5	6.18	30.74	10	cell organization and biogenesis	cytosol;membrane	protein binding	Pf00023, Pf12796, Pf13606, Pf13637, Pf13857	23243		ANKRD28	3			1
ANKRD40	Homo sapiens	Ankyrin repeat domain-containing protein 40																					0	Q6AI12	Ankyrin repeat domain-containing protein 40 OS=Homo sapiens GN=ANKRD40 PE=1 SV=2	0.01	3.663	5	1	2	1	1	368	41.1	4.97	5.64	1			protein binding	Pf00023, Pf12796, Pf13606, Pf13637, Pf13857	91369	ENSG00000154945.6	ANKRD40	17			0
ANKRD44	Homo sapiens	Isoform 2 of Serine/threonine-protein phosphatase 6 regulatory ankyrin repeat subunit B																					0	Q8N8A2-2	Isoform 2 of Serine/threonine-protein phosphatase 6 regulatory ankyrin repeat subunit B OS=Homo sapiens GN=ANKRD44	0.001	7.092	5	3	3	1	1	994	107.7	6.29	9.11	3			protein binding	Pf00023, Pf12796, Pf13606, Pf13637, Pf13857	91526		ANKRD44	2			0
ANKRD50	Homo sapiens	Ankyrin repeat domain-containing protein 50																					0	Q9ULJ7	Ankyrin repeat domain-containing protein 50 OS=Homo sapiens GN=ANKRD50 PE=1 SV=4	0.009	3.826	1	2	3	2	1	1429	155.8	6.6	7.02	2	transport	endosome	protein binding	Pf00023, Pf12796, Pf13191, Pf13606, Pf13637, Pf13857	57182	ENSG00000151458.11	ANKRD50	4			0
ANKRD52	Homo sapiens	Serine/threonine-protein phosphatase 6 regulatory ankyrin repeat subunit C	146.2	168.5	213.6	122	118.7	142.8	102.4	151.4	157.9	100	152.1	94.5	101.7	154.7	109.1	121.4	106.5	98.4	117	100	213.6	Q8NB46	Serine/threonine-protein phosphatase 6 regulatory ankyrin repeat subunit C OS=Homo sapiens GN=ANKRD52 PE=1 SV=3	0	17.778	6	6	10	5	1	1076	115	6.48	25.73	6			protein binding	Pf00023, Pf12796, Pf13606, Pf13637, Pf13857	283373	ENSG00000139645.9	ANKRD52	12			0
ANKRD54	Homo sapiens	Ankyrin repeat domain-containing protein 54											82.3	87.6	81	80.1	79	78.9	89.2	86.7	52.1	100	100	Q6NXT1	Ankyrin repeat domain-containing protein 54 OS=Homo sapiens GN=ANKRD54 PE=1 SV=2	0.005	4.39	5	1	2	1	1	300	32.5	6.28	9.41	1	regulation of biological process;transport	cytoplasm;nucleus	enzyme regulator activity;protein binding	Pf00023, Pf12796, Pf13606, Pf13637, Pf13857	129138	ENSG00000100124.14	ANKRD54	22			0
ANKS1A	Homo sapiens	Ankyrin repeat and SAM domain-containing protein 1A	97.8	133.6	129.2	93.6	117.3	101.8	99.6	106	82.9	100	100.3	89.7	99	112	94.9	108.1	101.3	111.8	83.6	100	133.6	Q92625	Ankyrin repeat and SAM domain-containing protein 1A OS=Homo sapiens GN=ANKS1A PE=1 SV=4	0.001	17.133	7	7	8	7	1	1134	123	6.38	17.77	7	cellular component movement;regulation of biological process;response to stimulus	cytoplasm;cytosol	protein binding	Pf00023, Pf00536, Pf00640, Pf07647, Pf12796, Pf13606, Pf13637, Pf13857	23294	ENSG00000064999.13	ANKS1A	6			0
ANKZF1	Homo sapiens	Ankyrin repeat and zinc finger domain-containing protein 1	99.8	86.5	99.3	103.5	101.1	97.6	102.9	111.4	100.1	100	110.5	98.2	118.1	110	102.8	93.8	133.9	111.3	140.4	100	140.4	Q9H8Y5	Ankyrin repeat and zinc finger domain-containing protein 1 OS=Homo sapiens GN=ANKZF1 PE=1 SV=1	0	48.26	23	11	27	11	1	726	80.9	8.41	87.41	11	metabolic process;response to stimulus	membrane	catalytic activity;metal ion binding;protein binding	Pf00023, Pf12796	55139	ENSG00000163516.13	ANKZF1	2			0
ANLN	Homo sapiens	Anillin	126	160.6	118.2	120.7	141.5	133.8	160.8	161.5	149	100	104	100.4	95.5	98.4	85	100.4	99	91.6	94.2	100	161.5	Q9NQW6	Anillin OS=Homo sapiens GN=ANLN PE=1 SV=2	0	99.907	34	32	50	32	1	1124	124.1	8.07	120.36	32	cell differentiation;cell division;cell organization and biogenesis;cellular component movement;regulation of biological process	cytoplasm;cytoskeleton;nucleus	protein binding	Pf00169, Pf08174	54443	ENSG00000011426.10	ANLN	7	Retinoblastoma (RB) in Cancer		0
Ano10	Mus musculus	Isoform 4 of Anoctamin-10	92.3	94.1	144.7	91.2	77.8	93.9	99.8	84.2	103.8	100	127.1	96.6	84.9	85.7	78.2	66.8	99.7	88.2	104	100	144.7	Q8BH79-4	Isoform 4 of Anoctamin-10 OS=Mus musculus GN=Ano10	0.003	5.491	2	2	4	1	1	670	77.2	7.03	5.48	2	transport	membrane	transporter activity	Pf04547	102566		Ano10	9			0
ANO6	Homo sapiens	Isoform 2 of Anoctamin-6	75.9	121.3	104.4	71.1	85.1	113.8	82.4	126.8	122.7	100	107.6	119.2	98	106.2	110.3	94.1	90.9	80.4	83.5	100	126.8	Q4KMQ2-2	Isoform 2 of Anoctamin-6 OS=Homo sapiens GN=ANO6	0	19.837	9	8	8	8	1	931	108.4	7.87	16.32	8	cell organization and biogenesis;cellular component movement;cellular homeostasis;coagulation;regulation of biological process;response to stimulus;transport	cell surface;cytosol;membrane	protein binding;transporter activity	Pf04547	196527	ENSG00000177119.15	ANO6	12			0
Anp32a	Mus musculus	Acidic leucine-rich nuclear phosphoprotein 32 family member A											74	153.7	133.3	104.7	157.3	203.2	99.6	106.2	118.7	100	203.2	O35381	Acidic leucine-rich nuclear phosphoprotein 32 family member A OS=Mus musculus GN=Anp32a PE=1 SV=1	0	37.089	22	8	34	2	1	247	28.5	4.07	84.34	8	metabolic process;regulation of biological process	cytoplasm;endoplasmic reticulum;nucleus	protein binding	Pf12799, Pf13855, Pf14580	11737	ENSMUSG00000032249.14	Anp32a	9			0
ANP32A	Homo sapiens	Acidic leucine-rich nuclear phosphoprotein 32 family member A	112.6	96.3	111.7	100.2	94.6	94.1	96.5	93.5	93.1	100	121.4	104.7	108.1	96	91.3	88.3	99.8	98.3	104.8	100	121.4	P39687	Acidic leucine-rich nuclear phosphoprotein 32 family member A OS=Homo sapiens GN=ANP32A PE=1 SV=1	0	57.813	36	11	82	5	1	249	28.6	4.09	243.05	11	metabolic process;regulation of biological process;response to stimulus;transport	cytoplasm;endoplasmic reticulum;nucleus	protein binding;RNA binding	Pf12799, Pf13855, Pf14580	8125	ENSG00000140350.15	ANP32A	15			0
Anp32b	Mus musculus	Isoform 2 of Acidic leucine-rich nuclear phosphoprotein 32 family member B											119.5	96.4	106.3	22.6	137.9	124.3	84.7	39	25.6	100	137.9	Q9EST5-2	Isoform 2 of Acidic leucine-rich nuclear phosphoprotein 32 family member B OS=Mus musculus GN=Anp32b	0.001	11.38	11	4	13	1	1	329	37.4	4.18	31.5	4	regulation of biological process	nucleus	protein binding	Pf12799, Pf13855, Pf14580	67628		Anp32b	4			0
ANP32B	Homo sapiens	Acidic leucine-rich nuclear phosphoprotein 32 family member B	109.3	105.2	114.4	108.2	99.4	100.5	102.3	99.7	99.3	100	107.8	95.3	93.8	95.8	97.4	95.3	96.5	96.2	93.1	100	114.4	Q92688	Acidic leucine-rich nuclear phosphoprotein 32 family member B OS=Homo sapiens GN=ANP32B PE=1 SV=1	0	57.816	34	11	71	3	1	251	28.8	4.06	233.13	11	cell organization and biogenesis;metabolic process;regulation of biological process	cytoplasm;nucleus	protein binding	Pf12799, Pf13855, Pf14580	10541	ENSG00000136938.8	ANP32B	9			6
ANP32D	Homo sapiens	Acidic leucine-rich nuclear phosphoprotein 32 family member D																					0	O95626	Acidic leucine-rich nuclear phosphoprotein 32 family member D OS=Homo sapiens GN=ANP32D PE=2 SV=2	0	21.814	19	5	24	1	1	131	14.8	5.02	56.69	5			protein binding	Pf12799	23519	ENSG00000139223.2	ANP32D	12			0
ANP32E	Homo sapiens	Acidic leucine-rich nuclear phosphoprotein 32 family member E	71.5	67.3	71.4	68.2	74.8	70.3	70.4	69.3	76.8	100	128.7	120.2	110.2	125.3	100.2	92.7	115.2	124.3	123.6	100	128.7	Q9BTT0	Acidic leucine-rich nuclear phosphoprotein 32 family member E OS=Homo sapiens GN=ANP32E PE=1 SV=1	0	68.38	46	10	82	10	1	268	30.7	3.85	304.38	10	cell organization and biogenesis;regulation of biological process	cytoplasm;nucleus	enzyme regulator activity;protein binding	Pf12799, Pf13855, Pf14580	81611	ENSG00000143401.14	ANP32E	1			0
Anpep	Mus musculus	Aminopeptidase N											112.2	114.1	160	99.5	134.7	214.1	156.4	110.3	153.7	100	214.1	P97449	Aminopeptidase N OS=Mus musculus GN=Anpep PE=1 SV=4	0	65.006	20	15	25	15	1	966	109.6	5.9	67.58	15	cell communication;cell differentiation;development;metabolic process;regulation of biological process;response to stimulus	cytoplasm;membrane;nucleus;organelle lumen	catalytic activity;metal ion binding	Pf01433, Pf11838, Pf13485	16790	ENSMUSG00000039062.15	Anpep	7	Glutathione metabolism; Glutathione and one carbon metabolism	Metabolic pathways; Renin-angiotensin system; Glutathione metabolism; Hematopoietic cell lineage	0
ANTXR1	Homo sapiens	Anthrax toxin receptor 1	289.2	75.6	126.2	155.7	94.5	445.1	129.4	216.8	148.7	100	73.7	92.6	82.3	107.4	87.2	67.6	96.5	97.4	85.8	100	445.1	Q9H6X2	Anthrax toxin receptor 1 OS=Homo sapiens GN=ANTXR1 PE=1 SV=2	0.001	9.814	6	3	5	3	1	564	62.7	7.61	9.7	3	cell organization and biogenesis;regulation of biological process;response to stimulus	cell surface;membrane	metal ion binding;protein binding;receptor activity;signal transducer activity	Pf00092, Pf05586, Pf05587, Pf13519	84168	ENSG00000169604.19	ANTXR1	2		NOD-like receptor signaling pathway	0
Anxa1	Mus musculus	Annexin A1	78.9	89.1	69.2	78.8	84.8	68.7	86.7	85.2	71.7	100	102.5	189.8	178.1	75.2	231.4	210.8	110.8	136.4	113.9	100	231.4	P10107	Annexin A1 OS=Mus musculus GN=Anxa1 PE=1 SV=2	0	85.447	66	21	114	13	1	346	38.7	7.37	317.77	21	cell differentiation;cell organization and biogenesis;cellular component movement;defense response;metabolic process;regulation of biological process;response to stimulus;transport	cell surface;cytoplasm;cytoskeleton;cytosol;endosome;extracellular;membrane;nucleus;vacuole	catalytic activity;DNA binding;enzyme regulator activity;metal ion binding;protein binding;RNA binding;structural molecule activity	Pf00191	16952	ENSMUSG00000024659.14	Anxa1	19	Prostaglandin Synthesis and Regulation; Spinal Cord Injury		1
ANXA1	Homo sapiens	Annexin A1	110	114.4	94	114.8	126.1	114.3	125.1	136.4	116.9	100	87.3	80.5	99.8	99	81	78.1	86.9	76.4	85.4	100	136.4	P04083	Annexin A1 OS=Homo sapiens GN=ANXA1 PE=1 SV=2	0	140.894	71	24	219	18	1	346	38.7	7.02	673.2	24	cell differentiation;cell organization and biogenesis;cellular component movement;defense response;metabolic process;regulation of biological process;response to stimulus;transport	cell surface;cytoplasm;cytoskeleton;cytosol;endosome;extracellular;membrane;nucleus;vacuole	catalytic activity;DNA binding;enzyme regulator activity;metal ion binding;protein binding;RNA binding;structural molecule activity	Pf00191	301	ENSG00000135046.13	ANXA1	9	Prostaglandin Synthesis and Regulation; Integrated Breast Cancer Pathway; VEGFA-VEGFR2 Signaling Pathway; Spinal Cord Injury		6
ANXA11	Homo sapiens	Annexin A11	100.8	98.7	113.6	98.9	99.2	106.3	102.9	97.8	108	100	129.7	91.3	97	110.4	95.3	81.8	98.5	91.3	96.5	100	129.7	P50995	Annexin A11 OS=Homo sapiens GN=ANXA11 PE=1 SV=1	0	70.44	32	16	65	16	1	505	54.4	7.65	173.14	16	cell division;response to stimulus;transport	cytoplasm;cytoskeleton;cytosol;membrane;nucleus;vacuole	metal ion binding;protein binding;RNA binding	Pf00191	311	ENSG00000122359.17	ANXA11	10			0
Anxa2	Mus musculus	Annexin A2	12.3	15.6	3.8	7.9	15.7	12.8	12.5	11.6	13.9	100	100.8	183.3	174.8	70.4	230.8	218.8	108.5	124	114	100	230.8	P07356	Annexin A2 OS=Mus musculus GN=Anxa2 PE=1 SV=2	0	137.596	68	26	377	5	1	339	38.7	7.69	1268.01	26	cell organization and biogenesis;metabolic process;regulation of biological process;response to stimulus;transport	cell surface;cytoplasm;cytosol;endosome;extracellular;membrane;nucleus	enzyme regulator activity;metal ion binding;protein binding;RNA binding	Pf00191	12306	ENSMUSG00000032231.14	Anxa2	9	Prostaglandin Synthesis and Regulation		0
ANXA2	Homo sapiens	Isoform 2 of Annexin A2	92.1	92.3	98	111.1	108.8	117.9	106.3	108.2	109	100	86.9	95.2	106.4	99.6	93.9	95.1	99.9	99.8	101.4	100	117.9	P07355-2	Isoform 2 of Annexin A2 OS=Homo sapiens GN=ANXA2	0	162.592	75	31	462	4	1	357	40.4	8.37	1505.22	31	cell organization and biogenesis;regulation of biological process;response to stimulus;transport	cell surface;cytosol;endosome;extracellular;membrane;nucleus;organelle lumen	enzyme regulator activity;metal ion binding;protein binding;RNA binding	Pf00191	302	ENSG00000182718.16	ANXA2	15	Prostaglandin Synthesis and Regulation		29
ANXA2	Homo sapiens	Annexin (Fragment)																					0	H0YMT9	Annexin (Fragment) OS=Homo sapiens GN=ANXA2 PE=1 SV=1	0	52.431	83	12	121	1	1	133	14.5	5.87	338.73	12	regulation of biological process		enzyme regulator activity;metal ion binding;protein binding	Pf00191		ENSG00000182718.16		15			0
Anxa3	Mus musculus	Annexin A3											104.1	187.2	213.3	81.6	358.2	329.2	135.3	142.7	138.1	100	358.2	O35639	Annexin A3 OS=Mus musculus GN=Anxa3 PE=1 SV=4	0	39.918	34	10	24	5	1	323	36.4	5.76	54.75	10	defense response;regulation of biological process;response to stimulus;transport	cytoplasm;cytosol;membrane	enzyme regulator activity;metal ion binding;protein binding	Pf00191	11745	ENSMUSG00000029484.12	Anxa3	5	Prostaglandin Synthesis and Regulation		0
ANXA3	Homo sapiens	Annexin A3	140.5	166.3	107.2	137.9	174.3	120	147.9	166.9	113.8	100	62.2	75.4	85.7	57.6	109.1	106.3	66.9	55.4	98.7	100	174.3	P12429	Annexin A3 OS=Homo sapiens GN=ANXA3 PE=1 SV=3	0	56.15	48	15	44	10	1	323	36.4	5.92	102	15	defense response;regulation of biological process;response to stimulus;transport	cytoplasm;cytosol;membrane	enzyme regulator activity;metal ion binding;protein binding	Pf00191	306	ENSG00000138772.12	ANXA3	4	Prostaglandin Synthesis and Regulation		4
Anxa4	Mus musculus	Annexin A4											90	151	169.1	74.9	244.9	195.8	105.8	106.8	109.6	100	244.9	P97429	Annexin A4 OS=Mus musculus GN=Anxa4 PE=1 SV=4	0	63.976	60	17	58	8	1	319	35.9	5.57	156.8	17	cell differentiation;regulation of biological process;response to stimulus	cell surface;cytoplasm;membrane;nucleus	metal ion binding;protein binding	Pf00191, Pf05796	11746	ENSMUSG00000029994.17	Anxa4	6	Prostaglandin Synthesis and Regulation		0
ANXA4	Homo sapiens	Annexin A4	62.3	68.5	62.2	58.7	56.8	52.7	61.1	64	56.5	100	116.6	126.2	127.1	125.5	123.9	132	111.4	111.7	127.4	100	132	P09525	Annexin A4 OS=Homo sapiens GN=ANXA4 PE=1 SV=4	0	81.905	68	19	104	10	1	319	35.9	6.13	272.38	19	cell differentiation;regulation of biological process;response to stimulus	cell surface;cytoplasm;membrane;nucleus	enzyme regulator activity;metal ion binding;protein binding	Pf00191	307		ANXA4	2	Prostaglandin Synthesis and Regulation		8
Anxa5	Mus musculus	Annexin A5	1.1	1	2.5	2	3.7	2.9	1.1	4.1	2.1	100	114.2	199.2	195.6	104.6	243.8	249.6	113.7	144.5	115.3	100	249.6	P48036	Annexin A5 OS=Mus musculus GN=Anxa5 PE=1 SV=1	0	105.514	73	22	201	8	1	319	35.7	4.96	591.4	22	cell organization and biogenesis;coagulation;regulation of biological process;response to stimulus	cytoplasm;cytosol;endoplasmic reticulum;membrane;nucleus	catalytic activity;metal ion binding;protein binding;transporter activity	Pf00191	11747	ENSMUSG00000027712.13	Anxa5	3	Prostaglandin Synthesis and Regulation		0
ANXA5	Homo sapiens	Annexin A5	99.9	104.8	117.5	101.2	105.6	112.5	107.9	111.9	110.2	100	90.1	89.3	105	99.4	85.4	88.3	101.8	92.8	112.3	100	117.5	P08758	Annexin A5 OS=Homo sapiens GN=ANXA5 PE=1 SV=2	0	145.779	78	26	389	12	1	320	35.9	5.05	1237.48	26	coagulation;regulation of biological process;response to stimulus;transport	cytoplasm;cytosol;extracellular;membrane	enzyme regulator activity;metal ion binding;protein binding	Pf00191	308	ENSG00000164111.14	ANXA5	4	Simplified Interaction Map Between LOXL4 and Oxidative Stress Pathway; Prostaglandin Synthesis and Regulation; Apoptosis-related network due to altered Notch3 in ovarian cancer		16
Anxa6	Mus musculus	Annexin A6	116.6	136.5	116.1	135.1	124	132.5	125.5	116.6	133.1	100	93.7	183.5	170.4	78.8	272.4	229.7	102.4	128.1	121	100	272.4	P14824	Annexin A6 OS=Mus musculus GN=Anxa6 PE=1 SV=3	0	147.835	59	38	144	12	1	673	75.8	5.5	375.58	38	cell organization and biogenesis;cellular homeostasis;regulation of biological process;response to stimulus;transport	cytoplasm;cytosol;membrane;mitochondrion;nucleus	metal ion binding;nucleotide binding;protein binding;transporter activity	Pf00191	11749	ENSMUSG00000018340.13	Anxa6	11	Prostaglandin Synthesis and Regulation; Calcium Regulation in the Cardiac Cell		1
ANXA6	Homo sapiens	Annexin A6	57.5	62.7	69.6	58.3	60	69.1	65.1	65.9	78.8	100	105.1	129.6	127	124	134.1	120	125.9	131	125.9	100	134.1	P08133	Annexin A6 OS=Homo sapiens GN=ANXA6 PE=1 SV=3	0	195.821	68	45	231	20	1	673	75.8	5.6	685.64	45	cell organization and biogenesis;cellular homeostasis;regulation of biological process;response to stimulus;transport	cytoplasm;membrane;mitochondrion	metal ion binding;nucleotide binding;protein binding;transporter activity	Pf00191	309	ENSG00000197043.13	ANXA6	5	Calcium Regulation in the Cardiac Cell; Prostaglandin Synthesis and Regulation		27
Anxa7	Mus musculus	Annexin A7											79.5	241.7	61.9		266.2	120.3	196.4	215.1	116.3	100	266.2	Q07076	Annexin A7 OS=Mus musculus GN=Anxa7 PE=1 SV=2	0	49.253	28	12	54	2	1	463	49.9	6.18	116.76	12	cell differentiation;cell organization and biogenesis;cell proliferation;cellular homeostasis;metabolic process;regulation of biological process;response to stimulus	cytosol;membrane;nucleus	metal ion binding;protein binding;RNA binding	Pf00191	11750	ENSMUSG00000021814.16	Anxa7	14			0
ANXA7	Homo sapiens	Annexin A7	89.5	85.7	87.4	88.3	89.4	94.1	86.3	88.9	90.2	100	129	106.5	102.7	118.6	94.9	98.2	113.9	109.4	113	100	129	P20073	Annexin A7 OS=Homo sapiens GN=ANXA7 PE=1 SV=3	0	74.212	36	17	84	6	1	488	52.7	5.68	205.55	17	cell differentiation;cell organization and biogenesis;cell proliferation;cellular homeostasis;metabolic process;regulation of biological process;response to stimulus	cytosol;membrane;nucleus	metal ion binding;protein binding;RNA binding	Pf00191	310	ENSG00000138279.15	ANXA7	10			11
Anxa8	Mus musculus	Annexin A8											63.9	297.1	104.2	60.6	94.8	184.4	90.1	105.9	83.2	100	297.1	O35640	Annexin A8 OS=Mus musculus GN=Anxa8 PE=1 SV=2	0.001	16.961	21	6	9	5	1	327	36.7	5.94	26.48	6	coagulation	cytosol;membrane	metal ion binding;protein binding	Pf00191	11752	ENSMUSG00000021950.15	Anxa8	14	Prostaglandin Synthesis and Regulation		0
Aoc3	Mus musculus	Membrane primary amine oxidase	279.5	210.7	265.8	169.1	108.9	119	130.9	156.7	201.3	100	58.2	751.5	87.3	38.7	223.9	127.9	52.9	68.5	43.4	100	751.5	O70423	Membrane primary amine oxidase OS=Mus musculus GN=Aoc3 PE=1 SV=3	0	29.677	9	5	8	5	1	765	84.5	6.42	24.37	5	cellular component movement;metabolic process;regulation of biological process;response to stimulus	cell surface;cytoplasm;endoplasmic reticulum;endosome;Golgi;membrane	catalytic activity;metal ion binding;protein binding	Pf01179, Pf02727, Pf02728	11754	ENSMUSG00000019326.14	Aoc3	11		Glycine, serine and threonine metabolism; Tyrosine metabolism; beta-Alanine metabolism; Metabolic pathways; Phenylalanine metabolism	0
Ap1b1	Mus musculus	AP-1 complex subunit beta-1											84.7	229.3	195.9		464.7	132.3	80.3	103.2	76	100	464.7	O35643	AP-1 complex subunit beta-1 OS=Mus musculus GN=Ap1b1 PE=1 SV=2	0	173.463	45	39	142	1	1	943	103.9	5.17	454.62	39	cell organization and biogenesis;transport	cytosol;Golgi;membrane	protein binding;transporter activity	Pf01602, Pf02883, Pf09066, Pf12717, Pf13646	11764	ENSMUSG00000009090.17	Ap1b1	11		Lysosome	0
AP1B1	Homo sapiens	AP-1 complex subunit beta-1	101.6	110.9	106.7	102	110.2	110.3	112.3	105.7	118.4	100	86	100.4	97.8	93	116	98.3	97.1	98.6	95.8	100	118.4	Q10567	AP-1 complex subunit beta-1 OS=Homo sapiens GN=AP1B1 PE=1 SV=2	0	192.187	49	42	154	1	1	949	104.6	5.06	493.06	42	regulation of biological process;transport	cytosol;Golgi;membrane	protein binding;transporter activity	Pf01602, Pf02883, Pf09066, Pf12717, Pf13646	162		AP1B1	22		Lysosome	18
AP1B1	Homo sapiens	Isoform C of AP-1 complex subunit beta-1	86.7	92.8	103.9	91.8	86	71.5	100.1	103.4	96.8	100											103.9	Q10567-3	Isoform C of AP-1 complex subunit beta-1 OS=Homo sapiens GN=AP1B1	0	195.561	49	42	158	1	1	939	103.5	5.16	503.19	42	transport			Pf01602, Pf02883, Pf09066, Pf12717, Pf13646	162		AP1B1	22			0
AP1G1	Homo sapiens	Isoform 2 of AP-1 complex subunit gamma-1	111.5	126.7	110.9	107.3	115.5	120.5	117	116.1	120.4	100	67	73.5	76.7	74.2	73.4	74.2	77.3	74.9	79	100	126.7	O43747-2	Isoform 2 of AP-1 complex subunit gamma-1 OS=Homo sapiens GN=AP1G1	0	76.53	30	21	73	19	1	825	91.7	6.8	221.7	21	cell organization and biogenesis;regulation of biological process;transport	cytoplasm;cytosol;endosome;Golgi;membrane	protein binding;transporter activity	Pf01602, Pf02883	164	ENSG00000166747.12	AP1G1	16			2
Ap1g2	Mus musculus	AP-1 complex subunit gamma-like 2	315.6	158	293.8	90.9	163.9	118.4	153.7	108.3	110.9	100	202.5	76.3	92.8	93.5	51.4	83	121.6	87.5	52.1	100	315.6	O88512	AP-1 complex subunit gamma-like 2 OS=Mus musculus GN=Ap1g2 PE=1 SV=2	0.001	8.387	4	4	7	2	1	791	87.8	6.51	11	4	transport	endosome;Golgi;membrane	protein binding;transporter activity	Pf01602, Pf02883	11766	ENSMUSG00000040701.15	Ap1g2	14		Lysosome	0
AP1M1	Homo sapiens	Isoform 2 of AP-1 complex subunit mu-1	104.9	108.6	106.7	100.7	107.3	112.4	111.8	108.2	119.6	100	101.1	79.1	85.2	86.3	92.6	80.2	89.6	82.8	86.5	100	119.6	Q9BXS5-2	Isoform 2 of AP-1 complex subunit mu-1 OS=Homo sapiens GN=AP1M1	0	62.19	44	16	53	16	1	435	49.8	7.61	156.03	16	cell organization and biogenesis;regulation of biological process;transport	cytosol;membrane	protein binding	Pf00928	8907	ENSG00000072958.8	AP1M1	19			0
AP1S1	Homo sapiens	AP-1 complex subunit sigma-1A	93.5	102.2	97.6	87.2	98.8	104.9	101	104.6	108.7	100	141	112.1	112.3	117	111.1	94.2	111.9	103.2	107	100	141	P61966	AP-1 complex subunit sigma-1A OS=Homo sapiens GN=AP1S1 PE=1 SV=1	0	21.926	39	5	16	4	1	158	18.7	5.73	44.74	5	regulation of biological process;response to stimulus;transport	cytosol;Golgi;membrane	transporter activity	Pf01217	1174	ENSG00000106367.13	AP1S1	7		Lysosome	1
AP1S2	Homo sapiens	AP-1 complex subunit sigma-2																					0	P56377	AP-1 complex subunit sigma-2 OS=Homo sapiens GN=AP1S2 PE=1 SV=1	0.001	9.131	15	2	3	1	1	157	18.6	5.47	6.91	2	regulation of biological process;transport	cytosol;Golgi;membrane	protein binding;transporter activity	Pf01217	8905	ENSG00000182287.13	AP1S2	X		Lysosome	0
AP2A1	Homo sapiens	AP-2 complex subunit alpha-1	83.7	89.6	88.8	84.9	87.5	94.8	94.8	93.4	97.3	100	96.9	110.4	109.3	108.5	117.9	107.6	99.4	119.3	105.3	100	119.3	O95782	AP-2 complex subunit alpha-1 OS=Homo sapiens GN=AP2A1 PE=1 SV=3	0	180.074	53	42	144	29	1	977	107.5	7.03	448.56	42	cell organization and biogenesis;cellular component movement;metabolic process;regulation of biological process;response to stimulus;transport	cytosol;membrane	protein binding;transporter activity	Pf01602, Pf02296, Pf02883, Pf13646	160	ENSG00000196961.12	AP2A1	19	Synaptic Vesicle Pathway; EGF/EGFR Signaling Pathway	Endocrine and other factor-regulated calcium reabsorption; Endocytosis; Synaptic vesicle cycle; Huntington's disease	11
Ap2a2	Mus musculus	AP-2 complex subunit alpha-2	77.3	78.8	81.8	75.3	80.1	83.9	81.3	78.6	83.2	100	89.1	124.3	120.4	83.9	175.1	136.8	99.6	104.5	96.4	100	175.1	P17427	AP-2 complex subunit alpha-2 OS=Mus musculus GN=Ap2a2 PE=1 SV=2	0	133.895	44	34	103	7	1	938	104	6.93	299.12	34	regulation of biological process;transport	Golgi;membrane	protein binding;transporter activity	Pf01602, Pf02296, Pf02883, Pf13646	11772	ENSMUSG00000002957.11	Ap2a2	7		Huntington's disease; Endocytosis; Synaptic vesicle cycle; Endocrine and other factor-regulated calcium reabsorption	13
AP2A2	Homo sapiens	Isoform 2 of AP-2 complex subunit alpha-2	80	107.2	115.1	95.1	96.5	86.4	100.4	97.9	137	100	85.6	84.3	95	101	73.2	88.6	98.3	102.6	101.4	100	137	O94973-2	Isoform 2 of AP-2 complex subunit alpha-2 OS=Homo sapiens GN=AP2A2	0	131.989	45	33	107	6	1	940	104	6.86	311.74	33	cell organization and biogenesis;cellular component movement;regulation of biological process;response to stimulus;transport	cytosol;membrane	protein binding;transporter activity	Pf01602, Pf02296, Pf02883, Pf13646	161	ENSG00000183020.13	AP2A2	11	Synaptic Vesicle Pathway		0
AP2B1	Homo sapiens	Isoform 2 of AP-2 complex subunit beta	104.6	106.2	108	103.5	109	115.6	106.2	101.1	110.3	100	87.8	96.7	98.2	96.4	109.2	111.7	93.4	104	94.7	100	115.6	P63010-2	Isoform 2 of AP-2 complex subunit beta OS=Homo sapiens GN=AP2B1	0	211.907	56	44	160	26	1	951	105.6	5.34	509.18	44	cell organization and biogenesis;cellular component movement;regulation of biological process;response to stimulus;transport	cytoplasm;cytosol;membrane	protein binding;transporter activity	Pf01602, Pf02883, Pf09066, Pf12717, Pf13646	163	ENSG00000006125.17	AP2B1	17	Synaptic Vesicle Pathway; EGF/EGFR Signaling Pathway		18
AP2M1	Homo sapiens	AP-2 complex subunit mu	114.6	117.7	118.9	108.6	114.1	121.9	123.2	117	112.7	100	124.4	90.9	88.8	79.6	121.7	97	87.8	90.4	83.6	100	124.4	E9PFW3	AP-2 complex subunit mu OS=Homo sapiens GN=AP2M1 PE=1 SV=1	0	60.237	34	13	40	13	1	460	52.3	9.5	123.03	13	cell organization and biogenesis;cellular component movement;regulation of biological process;response to stimulus;transport	cytosol;membrane;mitochondrion	protein binding;transporter activity	Pf00928	1173	ENSG00000161203.13	AP2M1	3	EGF/EGFR Signaling Pathway; Synaptic Vesicle Pathway		0
AP2S1	Homo sapiens	AP-2 complex subunit sigma	107.9	120.9	113	90.7	99.5	102.2	107	114.2	113.7	100	143.1	134.3	95.9	81.8	111.4	118.4	93.7	105.4	92.3	100	143.1	M0QYZ2	AP-2 complex subunit sigma OS=Homo sapiens GN=AP2S1 PE=1 SV=1	0.001	8.531	22	4	10	4	1	158	18.9	7.81	18.32	4	cell organization and biogenesis;cellular component movement;regulation of biological process;response to stimulus;transport	cytosol;membrane	protein binding;transporter activity	Pf01217	1175	ENSG00000042753.11	AP2S1	19	Synaptic Vesicle Pathway; EGF/EGFR Signaling Pathway		0
Ap3b1	Mus musculus	AP-3 complex subunit beta-1											57.7	212.6	189.5	92.2	289	230.8	133.7	141.2	117.1	100	289	Q9Z1T1	AP-3 complex subunit beta-1 OS=Mus musculus GN=Ap3b1 PE=1 SV=2	0	73.526	18	19	58	1	1	1105	122.7	5.66	153.47	19	cell organization and biogenesis;cellular component movement;coagulation;regulation of biological process;transport	Golgi;membrane	protein binding	Pf01602, Pf13646, Pf14796	11774	ENSMUSG00000021686.4	Ap3b1	13		Lysosome	0
AP3B1	Homo sapiens	AP-3 complex subunit beta-1	108	103.7	104	98.1	104.5	105.9	108	105.1	111	100	89.8	96.5	100.2	100.8	102.4	89.5	102.5	96.5	96.4	100	111	O00203	AP-3 complex subunit beta-1 OS=Homo sapiens GN=AP3B1 PE=1 SV=3	0	144.42	36	34	105	16	1	1094	121.2	6.04	288.3	34	cell organization and biogenesis;cellular component movement;coagulation;regulation of biological process;transport	Golgi;membrane	protein binding	Pf01602, Pf13646, Pf14796, Pf14797	8546	ENSG00000132842.13	AP3B1	5		Lysosome	18
AP3D1	Homo sapiens	Isoform 5 of AP-3 complex subunit delta-1	103.8	111.4	109.9	104.4	115.8	108.7	120	111.8	120.3	100	112.2	85.4	95.7	99.3	106.7	86.3	110.6	92.5	93.2	100	120.3	O14617-5	Isoform 5 of AP-3 complex subunit delta-1 OS=Homo sapiens GN=AP3D1	0	110.232	25	28	80	8	1	1215	136.6	7.64	254	28	cell organization and biogenesis;cellular component movement;metabolic process;regulation of biological process;transport	Golgi;membrane	transporter activity	Pf01602, Pf06375	8943	ENSG00000065000.15	AP3D1	19			19
Ap3d1	Mus musculus	AP-3 complex subunit delta-1																					0	O54774	AP-3 complex subunit delta-1 OS=Mus musculus GN=Ap3d1 PE=1 SV=1	0	83.842	19	21	56	1	1	1199	135	7.37	174.77	21	cell organization and biogenesis;cellular component movement;regulation of biological process;transport	cytoplasm;Golgi;membrane		Pf01602, Pf06375	11776	ENSMUSG00000020198.8	Ap3d1	10		Lysosome	0
AP3M1	Homo sapiens	AP-3 complex subunit mu-1	122.9	127.3	124.1	122.2	120.3	126.1	134.6	124.8	144.8	100	84.6	80.9	86.7	93.9	90.5	85.1	94.2	88.2	96.8	100	144.8	Q9Y2T2	AP-3 complex subunit mu-1 OS=Homo sapiens GN=AP3M1 PE=1 SV=1	0	50.174	34	9	35	7	1	418	46.9	6.93	117.26	9	cellular component movement;transport	Golgi;membrane;vacuole	protein binding	Pf00928, Pf01217	26985	ENSG00000185009.12	AP3M1	10		Lysosome	1
Ap3m2	Mus musculus	AP-3 complex subunit mu-2	411.4	92.5	68.2	63.6	77.1	232.5	117.1	41	74.6	100	79.3	92.8	203.9	79.9	193.9	189.4	122	75.9	92.2	100	411.4	Q8R2R9	AP-3 complex subunit mu-2 OS=Mus musculus GN=Ap3m2 PE=1 SV=1	0.001	15.139	20	5	13	3	1	418	46.9	7.56	42.58	5	cellular component movement;transport	Golgi;membrane		Pf00928	64933	ENSMUSG00000031539.6	Ap3m2	8		Lysosome	0
Ap3s1	Mus musculus	AP-3 complex subunit sigma-1	92.8	113.9	98.3	116.4	117.5	126.8	122	114.8	135	100	99.1	73.1	87	79.3	80	76.9	82.4	77.4	79.9	100	135	Q9DCR2	AP-3 complex subunit sigma-1 OS=Mus musculus GN=Ap3s1 PE=1 SV=2	0	19.081	27	5	14	5	1	193	21.7	5.39	41.83	5	cellular component movement;transport	Golgi;membrane	transporter activity	Pf01217	11777	ENSMUSG00000024480.7	Ap3s1	18		Lysosome	0
AP4B1	Homo sapiens	AP-4 complex subunit beta-1	92.4	121.3	99	111	128.5	148.1	124.2	102.8	146	100	69.5	60.2	111.5	143.3	53.8	97.6	127.7	138.7	107.6	100	148.1	Q9Y6B7	AP-4 complex subunit beta-1 OS=Homo sapiens GN=AP4B1 PE=1 SV=2	0	21.622	12	6	9	6	1	739	83.2	5.86	24.87	6	transport	Golgi;membrane;organelle lumen	protein binding;transporter activity	Pf01602, Pf09066, Pf12717, Pf13646	10717	ENSG00000134262.12	AP4B1	1		Lysosome	0
AP4E1	Homo sapiens	AP-4 complex subunit epsilon-1	133.4	138	126.8	102.6	104.4	115	78	138	135	100											138	Q9UPM8	AP-4 complex subunit epsilon-1 OS=Homo sapiens GN=AP4E1 PE=1 SV=2	0.001	13.628	3	4	4	4	1	1137	127.2	5.99	10.82	4	transport	Golgi;membrane;organelle lumen		Pf01602, Pf14807	23431	ENSG00000081014.10	AP4E1	15		Lysosome	0
AP4M1	Homo sapiens	AP-4 complex subunit mu-1	127.4	146.5	231	95.2	84.9	118.5	105.9	126	91.7	100	116.9	55.3	226.3	152.7	59.4	94.6	65.7	118.2	100.5	100	231	C9JC87	AP-4 complex subunit mu-1 OS=Homo sapiens GN=AP4M1 PE=1 SV=1	0.004	5.022	7	3	4	3	1	460	50.7	7.64	6.12	3	transport	cytosol;membrane;organelle lumen	protein binding;transporter activity	Pf00928	9179	ENSG00000221838.9	AP4M1	7			0
AP5B1	Homo sapiens	AP-5 complex subunit beta-1																					0	Q2VPB7	AP-5 complex subunit beta-1 OS=Homo sapiens GN=AP5B1 PE=1 SV=4	0.016	3.098	2	1	1	1	1	878	93.9	5.92	2.53	1	transport	membrane	protein binding		91056	ENSG00000254470.2	AP5B1	11			0
AP5S1	Homo sapiens	AP-5 complex subunit sigma-1	116.5	127.1	81	120.7	113.1	114.3	130	110.3	122.6	100											130	Q9NUS5	AP-5 complex subunit sigma-1 OS=Homo sapiens GN=AP5S1 PE=1 SV=1	0.002	6.568	16	2	2	2	1	200	22.5	6.87	6.34	2	metabolic process;response to stimulus;transport	cytoplasm;cytosol;endosome;membrane;vacuole	protein binding	Pf15001	55317	ENSG00000125843.10	AP5S1	20			0
AP5Z1	Homo sapiens	AP-5 complex subunit zeta-1	210.9	166.4	130.2	320.7	139.3	104.2	28.3	63.8	35.4	100	54.7	110.2	117.7	97.9	99.1	153.4	121.4	51.2	51.3	100	320.7	O43299	AP-5 complex subunit zeta-1 OS=Homo sapiens GN=AP5Z1 PE=1 SV=2	0.001	9.294	8	4	5	4	1	807	88.5	7.01	9.77	4	metabolic process;response to stimulus;transport	cytoplasm;nucleus	protein binding	Pf14764	9907	ENSG00000242802.6	AP5Z1	7			0
APAF1	Homo sapiens	Apoptotic protease-activating factor 1	113.5	126.1	109.2	74.7	122.2	101.2	103.5	84.7	133.6	100	63	83.3	85.2	110.2	89.4	77.8	124.3	85.7	89.7	100	133.6	O14727	Apoptotic protease-activating factor 1 OS=Homo sapiens GN=APAF1 PE=1 SV=2	0.002	6.956	4	4	4	4	1	1248	141.7	6.4	4.95	4	cell death;cell differentiation;cell organization and biogenesis;development;metabolic process;regulation of biological process;response to stimulus;transport	cytoplasm;cytosol;extracellular;nucleus;organelle lumen	enzyme regulator activity;nucleotide binding;protein binding	Pf00400, Pf00619, Pf00931, Pf08662, Pf13191, Pf13401	317	ENSG00000120868.13	APAF1	12	Amyotrophic lateral sclerosis (ALS); Apoptosis Modulation by HSP70; Apoptosis; Oxidative Damage; Alzheimers Disease; DNA Damage Response; Parkinsons Disease Pathway; Fas Ligand (FasL) pathway and Stress induction of Heat Shock Proteins (HSP) regulation; TNF alpha Signaling Pathway; Nanomaterial induced apoptosis; miRNA Regulation of DNA Damage Response	Parkinson's disease; Hepatitis B; p53 signaling pathway; Tuberculosis; Legionellosis; Huntington's disease; Small cell lung cancer; Alzheimer's disease; Apoptosis; Platinum drug resistance; Apoptosis - multiple species; Amyotrophic lateral sclerosis (ALS)	0
Apbb1ip	Mus musculus	Amyloid beta A4 precursor protein-binding family B member 1-interacting protein											144.8	183	166		629.3	389.2	124.9	122.1	113.2	100	629.3	Q8R5A3	Amyloid beta A4 precursor protein-binding family B member 1-interacting protein OS=Mus musculus GN=Apbb1ip PE=1 SV=2	0.001	7.36	5	2	3	1	1	670	74.3	5.35	9.84	2	regulation of biological process;response to stimulus	cytoplasm;cytoskeleton;cytosol;membrane	protein binding	Pf00169, Pf00788	54519	ENSMUSG00000026786.14	Apbb1ip	2	TYROBP Causal Network	Rap1 signaling pathway; Platelet activation	0
APC	Homo sapiens	Adenomatous polyposis coli protein	68	124.6	107.2	64.6	197.6	235	93	171	254.1	100											254.1	P25054	Adenomatous polyposis coli protein OS=Homo sapiens GN=APC PE=1 SV=2	0	21.602	3	7	10	6	1	2843	311.5	7.8	19.59	7	cell organization and biogenesis;cellular component movement;metabolic process;regulation of biological process;response to stimulus	chromosome;cytoplasm;cytoskeleton;cytosol;membrane;nucleus	enzyme regulator activity;protein binding	Pf00514, Pf05923, Pf05924, Pf05937, Pf05956, Pf11414	324	ENSG00000134982.16	APC	5	Copper homeostasis; Regulation of Microtubule Cytoskeleton; Extracellular vesicle-mediated signaling in recipient cells; Gastric Cancer Network 1; Wnt Signaling Pathway and Pluripotency; Irinotecan Pathway; Regulation of Actin Cytoskeleton; Association Between Physico-Chemical Features and Toxicity Associated Pathways; Wnt/beta-catenin Signaling Pathway in Leukemia; Endoderm Differentiation; DNA …	Signaling pathways regulating pluripotency of stem cells; HTLV-I infection; Hippo signaling pathway; Regulation of actin cytoskeleton; Colorectal cancer; Endometrial cancer; Basal cell carcinoma; MicroRNAs in cancer; Wnt signaling pathway; Pathways in cancer; Breast cancer	0
APC	Homo sapiens	Adenomatous polyposis coli protein																					0	E7EMH9	Adenomatous polyposis coli protein OS=Homo sapiens GN=APC PE=1 SV=1	0.029	2.572	12	2	2	1	1	287	32.8	5.33	4.16	2	cellular component movement;regulation of biological process;response to stimulus	cytoplasm;nucleus	protein binding	Pf11414		ENSG00000134982.16		5	Association Between Physico-Chemical Features and Toxicity Associated Pathways; Wnt/beta-catenin Signaling Pathway in Leukemia; Endoderm Differentiation; DNA Damage Response (only ATM dependent); ESC Pluripotency Pathways; Regulation of Wnt/B-catenin Signaling by Small Molecule Compounds; Copper homeostasis; Regulation of Microtubule Cytoskeleton		0
Apc2	Mus musculus	Adenomatous polyposis coli protein 2	105.1	97.8	105.9	130.8	92.9	99.9	89.6	96.4	85.2	100	121.7	81.4	91.9	82.7	102.7	95.5	108	112.5	94.7	100	130.8	D3YTR0	Adenomatous polyposis coli protein 2 OS=Mus musculus GN=Apc2 PE=1 SV=1	0.039	2.247	1	2	5	2	1	2303	246	8.85	9.38	2	regulation of biological process;response to stimulus		protein binding	Pf00514, Pf05956, Pf11414		ENSMUSG00000020135.13		10			0
Apcs	Mus musculus	Serum amyloid P-component											106.4	227.9	184.1	102.1	87.9	109.2	182	123.1	168.5	100	227.9	P12246	Serum amyloid P-component OS=Mus musculus GN=Apcs PE=1 SV=2	0	21.201	23	5	11	5	1	224	26.2	6.35	36.46	5	cell organization and biogenesis;defense response;regulation of biological process;response to stimulus	extracellular;nucleus	metal ion binding;protein binding	Pf00354, Pf13385	20219	ENSMUSG00000026542.6	Apcs	1			0
Apeh	Mus musculus	Acylamino-acid-releasing enzyme											85.3	108.1	91.3	96.9	145.4	94.5	98.4	117.2	101.8	100	145.4	Q8R146	Acylamino-acid-releasing enzyme OS=Mus musculus GN=Apeh PE=1 SV=3	0	24.373	12	9	20	2	1	732	81.5	5.59	54.74	9	metabolic process	cytoplasm;cytosol;membrane	catalytic activity;protein binding;RNA binding	Pf00326, Pf00561, Pf01738, Pf02230, Pf05448, Pf07859, Pf12695, Pf12697	235606	ENSMUSG00000032590.14	Apeh	9			0
APEH	Homo sapiens	Acylamino-acid-releasing enzyme	80.6	99.5	101.2	87.3	90.9	95.9	99.5	109.9	106.8	100	104.6	100.2	107.9	115.5	112	100.5	108.1	101.3	107.4	100	115.5	C9JIF9	Acylamino-acid-releasing enzyme OS=Homo sapiens GN=APEH PE=1 SV=1	0	95.724	41	22	78	15	1	737	81.6	5.54	245.04	22	metabolic process	cytosol;membrane	catalytic activity	Pf00326, Pf00561, Pf01738, Pf02230, Pf05448, Pf12695, Pf12697		ENSG00000164062.12		3			6
APEX1	Homo sapiens	DNA-(apurinic or apyrimidinic site) lyase	113.7	105.5	105.2	106.6	108.5	107.5	104.9	103.2	105.3	100	91.5	89	98.8	103.3	101.9	90.1	92.3	93.9	90	100	113.7	P27695	DNA-(apurinic or apyrimidinic site) lyase OS=Homo sapiens GN=APEX1 PE=1 SV=2	0	122.414	65	22	119	22	1	318	35.5	8.12	383.05	22	cell organization and biogenesis;cellular homeostasis;metabolic process;regulation of biological process;response to stimulus	cytoplasm;endoplasmic reticulum;mitochondrion;nucleus;ribosome	catalytic activity;DNA binding;metal ion binding;protein binding;RNA binding	Pf03372, Pf14529	328	ENSG00000100823.11	APEX1	14	Human Thyroid Stimulating Hormone (TSH) signaling pathway; Spinal Cord Injury	Base excision repair	0
APEX2	Homo sapiens	DNA-(apurinic or apyrimidinic site) lyase 2																					0	Q9UBZ4	DNA-(apurinic or apyrimidinic site) lyase 2 OS=Homo sapiens GN=APEX2 PE=1 SV=1	0.001	7.921	6	2	3	2	1	518	57.4	8.29	4.91	2	metabolic process;response to stimulus	cytoplasm;mitochondrion;nucleus	catalytic activity;DNA binding;metal ion binding	Pf03372, Pf06839, Pf14529	27301	ENSG00000169188.4	APEX2	X		Base excision repair	0
Aph1a	Mus musculus	Gamma-secretase subunit APH-1A																					0	Q8BVF7	Gamma-secretase subunit APH-1A OS=Mus musculus GN=Aph1a PE=1 SV=2	0.008	3.935	5	1	1	1	1	265	29	7.9	3.07	1	metabolic process;regulation of biological process;response to stimulus	endoplasmic reticulum;Golgi;membrane	catalytic activity;protein binding	Pf06105	226548	ENSMUSG00000015750.15	Aph1a	3	Notch Signaling Pathway; Alzheimers Disease	Notch signaling pathway; Alzheimer's disease	0
API5	Homo sapiens	Isoform 2 of Apoptosis inhibitor 5											53.6	98.4	77.3	174.4	189.8	47.6	65.9	88.3	82.8	100	189.8	Q9BZZ5-2	Isoform 2 of Apoptosis inhibitor 5 OS=Homo sapiens GN=API5	0	112.663	42	21	121	1	1	504	56.7	5.92	441.91	21	cell death;regulation of biological process	cytoplasm;membrane;nucleus;spliceosomal complex	protein binding;RNA binding	Pf05918, Pf13646	8539	ENSG00000166181.12	API5	11			0
API5	Homo sapiens	Apoptosis inhibitor 5	115.5	110.1	78.7	114.7	117.5	88.2	121.6	115.1	84.3	100	99	101.5	104.7	105.5	105.7	98.6	84.7	90.1	87.8	100	121.6	Q9BZZ5	Apoptosis inhibitor 5 OS=Homo sapiens GN=API5 PE=1 SV=3	0	111.671	41	21	120	1	1	524	59	7.34	437.14	21	cell death;regulation of biological process	cytoplasm;membrane;nucleus;spliceosomal complex	protein binding;RNA binding	Pf05918, Pf13646	8539	ENSG00000166181.12	API5	11			20
Apip	Mus musculus	Methylthioribulose-1-phosphate dehydratase											78.5	190.4	186.8	57.5	247.8	281	81	145.9	128.4	100	281	Q9WVQ5	Methylthioribulose-1-phosphate dehydratase OS=Mus musculus GN=Apip PE=1 SV=1	0	24.292	20	3	10	1	1	241	26.9	6.9	36.59	3	cell death;cell organization and biogenesis;metabolic process;regulation of biological process	cytoplasm	catalytic activity;metal ion binding;protein binding	Pf00596	56369	ENSMUSG00000010911.12	Apip	2		Cysteine and methionine metabolism; Metabolic pathways	0
APIP	Homo sapiens	Methylthioribulose-1-phosphate dehydratase	109.1	104.3	121	97	91.4	114.3	97.5	98.9	113.1	100	110.1	95.2	101.7	110.3	104.8	97.8	107	93.7	112.2	100	121	Q96GX9	Methylthioribulose-1-phosphate dehydratase OS=Homo sapiens GN=APIP PE=1 SV=1	0	24.268	21	4	13	2	1	242	27.1	7.12	42.8	4	cell death;cell organization and biogenesis;metabolic process;regulation of biological process	cytoplasm	catalytic activity;metal ion binding;protein binding	Pf00596	51074	ENSG00000149089.12	APIP	11		Cysteine and methionine metabolism; Metabolic pathways	3
APLP2	Homo sapiens	Amyloid-like protein 2																					0	Q06481	Amyloid-like protein 2 OS=Homo sapiens GN=APLP2 PE=1 SV=2	0.044	2.148	2	1	1	1	1	763	86.9	4.79	0	1	metabolic process;regulation of biological process;response to stimulus;transport	membrane;nucleus;organelle lumen	DNA binding;enzyme regulator activity;metal ion binding;protein binding	Pf00014, Pf02177, Pf03938, Pf10515, Pf12924, Pf12925	334	ENSG00000084234.16	APLP2	11			0
APMAP	Homo sapiens	Adipocyte plasma membrane-associated protein	98.3	115.6	107.3	98.1	106.7	120.5	107.5	116.9	114.3	100	75.2	89.3	95.4	90.8	84.1	82.8	104.9	89.5	104	100	120.5	Q9HDC9	Adipocyte plasma membrane-associated protein OS=Homo sapiens GN=APMAP PE=1 SV=2	0	41.969	39	12	36	8	1	416	46.5	6.16	100.04	12	metabolic process	cell surface;endoplasmic reticulum;membrane	catalytic activity	Pf03088, Pf08450	57136	ENSG00000101474.11	APMAP	20			4
Apmap	Mus musculus	Adipocyte plasma membrane-associated protein																					0	Q9D7N9	Adipocyte plasma membrane-associated protein OS=Mus musculus GN=Apmap PE=1 SV=1	0.001	15.97	16	5	15	1	1	415	46.4	6.32	43.28	5	metabolic process	cell surface;endoplasmic reticulum;membrane	catalytic activity	Pf03088, Pf08450	71881	ENSMUSG00000033096.7	Apmap	2			0
APOA1	Homo sapiens	Apolipoprotein A-I	403.2	282.6	358.6	278.6	164.7	179.1	139.3	186.6	216.7	100	0.6	0.5	0.5	1.1		0.6	0.7	0.1	1.1	100	403.2	P02647	Apolipoprotein A-I OS=Homo sapiens GN=APOA1 PE=1 SV=1	0.001	14.504	8	2	26	1	1	267	30.8	5.76	101.46	2	cell organization and biogenesis;cell proliferation;cellular component movement;metabolic process;regulation of biological process;response to stimulus;transport	cell surface;cytosol;endosome;extracellular;membrane;nucleus;organelle lumen	enzyme regulator activity;protein binding;transporter activity	Pf01442	335	ENSG00000118137.9	APOA1	11	Folate Metabolism; PPAR Alpha Pathway; Statin Pathway; Selenium Micronutrient Network; PPAR signaling pathway; Vitamin B12 Metabolism	Vitamin digestion and absorption; PPAR signaling pathway; African trypanosomiasis; Fat digestion and absorption	0
Apoa1	Mus musculus	Apolipoprotein A-I	31.5	25.3	31.4	17.4	16.1	16.4	13.4	16.9	23.7	100	133.5	177.4	144	96.6	105.7	125.6	144.5	96.3	125.6	100	177.4	Q00623	Apolipoprotein A-I OS=Mus musculus GN=Apoa1 PE=1 SV=2	0	79.298	57	17	131	16	1	264	30.6	5.73	411.14	17	cell organization and biogenesis;cell proliferation;cellular component movement;metabolic process;regulation of biological process;response to stimulus;transport	cell surface;cytosol;extracellular;nucleus	enzyme regulator activity;protein binding;transporter activity	Pf01442	11806	ENSMUSG00000032083.8	Apoa1	9	Statin Pathway; PPAR signaling pathway	African trypanosomiasis; Vitamin digestion and absorption; Fat digestion and absorption; PPAR signaling pathway	0
Apoa2	Mus musculus	Apolipoprotein A-II	12.2		23.5		18	25.1	24.8	13.9	15.8	100	138.7	263.8	163	146.5	100.8	256.1	148.4	154.8	142.2	100	263.8	P09813	Apolipoprotein A-II OS=Mus musculus GN=Apoa2 PE=1 SV=2	0.002	6.212	19	2	7	2	1	102	11.3	7.18	16.64	2	cell organization and biogenesis;defense response;metabolic process;regulation of biological process;response to stimulus;transport	cytosol;extracellular	enzyme regulator activity;protein binding;transporter activity	Pf04711	11807	ENSMUSG00000005681.12	Apoa2	1	PPAR signaling pathway	PPAR signaling pathway	0
APOA4	Homo sapiens	Apolipoprotein A-IV	551.5	354.6	400.6	276.8	293.5	272.3	281	198.1	318.4	100											551.5	P06727	Apolipoprotein A-IV OS=Homo sapiens GN=APOA4 PE=1 SV=3	0.005	4.589	5	2	6	1	1	396	45.4	5.38	13.35	2	cell organization and biogenesis;defense response;metabolic process;regulation of biological process;response to stimulus;transport	cell surface;cytosol;endosome;extracellular;organelle lumen	antioxidant activity;catalytic activity;enzyme regulator activity;metal ion binding;protein binding;transporter activity	Pf01442, Pf06386, Pf07902	337		APOA4	11	Statin Pathway		0
Apoa4	Mus musculus	Apolipoprotein A-IV	3.4	4.4	4.8	3.4	3.4	3	4.4	5.8	3.8	100	155.7	196.1	175.5	123.5	125.9	138.6	155.8	105.5	144.2	100	196.1	P06728	Apolipoprotein A-IV OS=Mus musculus GN=Apoa4 PE=1 SV=3	0	127.477	75	27	80	24	1	395	45	5.47	228.12	27	cell organization and biogenesis;defense response;metabolic process;regulation of biological process;response to stimulus;transport	cell surface;cytosol;extracellular	antioxidant activity;catalytic activity;enzyme regulator activity;metal ion binding;protein binding;transporter activity	Pf01442, Pf07902	11808	ENSMUSG00000032080.6	Apoa4	9	Statin Pathway	Fat digestion and absorption; Vitamin digestion and absorption	2
APOB	Homo sapiens	Apolipoprotein B-100	219.6	183.5	214.5	148.3	133.4	151.6	124.7	142.3	173.7	100	93.9	126.1	124.9	108.2	91.2	94.7	128.7	113.6	119.7	100	219.6	P04114	Apolipoprotein B-100 OS=Homo sapiens GN=APOB PE=1 SV=2	0.001	13.785	1	7	13	5	1	4563	515.3	7.05	26.55	7	cell organization and biogenesis;cellular component movement;metabolic process;regulation of biological process;response to stimulus;transport	cytoplasm;cytosol;endoplasmic reticulum;endosome;extracellular;membrane;organelle lumen	protein binding;transporter activity	Pf01347, Pf04286, Pf06448, Pf09172, Pf12491	338		APOB	2	Statin Pathway; Selenium Micronutrient Network; Vitamin B12 Metabolism; Folate Metabolism	Fat digestion and absorption; Vitamin digestion and absorption	1
Apobec2	Mus musculus	C->U-editing enzyme APOBEC-2	94.4	93.5	110.9	125.7	96.4	86.9	93.5	104.3	73	100	12.6	31.3	13.9	10.4	218.3	289.9	72.6	36.3	78.1	100	289.9	Q9WV35	C->U-editing enzyme APOBEC-2 OS=Mus musculus GN=Apobec2 PE=1 SV=1	0.002	6.36	26	3	4	3	1	224	25.6	4.79	6.59	3	metabolic process;regulation of biological process		catalytic activity;metal ion binding	Pf05240, Pf08210	11811	ENSMUSG00000040694.3	Apobec2	17			0
APOBEC3B	Homo sapiens	DNA dC->dU-editing enzyme APOBEC-3B	144.4	138.3	127.4	128.7	150.2	130.6	170.4	168.9	173.3	100	142.2	152.2	103.4	152.2	185.1	162.4	133.7	107.9	178.6	100	185.1	B0QYD3	DNA dC->dU-editing enzyme APOBEC-3B OS=Homo sapiens GN=APOBEC3B PE=1 SV=1	0	22.899	15	6	11	6	1	490	57.2	6.81	31.57	6	defense response;regulation of biological process;response to stimulus	nucleus	catalytic activity;metal ion binding;RNA binding	Pf05240, Pf08210	9582	ENSG00000179750.15	APOBEC3B	22			0
APOBEC3C	Homo sapiens	DNA dC->dU-editing enzyme APOBEC-3C	112.8	92.7	87.1	90	92.1	77.3	95.2	96.1	112.2	100	75.4	74	104.7	113.2	113	87.2	97	88.3	88	100	113.2	Q9NRW3	DNA dC->dU-editing enzyme APOBEC-3C OS=Homo sapiens GN=APOBEC3C PE=1 SV=2	0.001	15.815	35	5	10	5	1	190	22.8	7.59	24.28	5	defense response;metabolic process;regulation of biological process;response to stimulus	cytoplasm;nucleus	catalytic activity;metal ion binding;protein binding;RNA binding	Pf05240, Pf08210	27350	ENSG00000244509.3	APOBEC3C	22			0
Apobr	Mus musculus	Apolipoprotein B receptor	97.2	95.2	165.1	122.7	96.5	146	115	99.8	107.6	100											165.1	Q8VBT6	Apolipoprotein B receptor OS=Mus musculus GN=Apobr PE=1 SV=1	0.048	2.074	3	2	3	2	1	942	102.6	4.36	4.48	2	metabolic process;transport	membrane	receptor activity		171504	ENSMUSG00000042759.12	Apobr	7			0
Apoc1	Mus musculus	Apolipoprotein C-I	0.4	0.7	0.9	0.9	0.3	0.4	0.3	1.7	1.9	100	244	110.4	122.2	130.7	72.1	117.3	238.4	161.2	182	100	244	P34928	Apolipoprotein C-I OS=Mus musculus GN=Apoc1 PE=1 SV=1	0.001	14.61	39	5	17	3	1	88	9.7	9.09	55.81	5	cell organization and biogenesis;metabolic process;regulation of biological process;transport	endoplasmic reticulum;extracellular	enzyme regulator activity	Pf04691	11812	ENSMUSG00000040564.14	Apoc1	7	Statin Pathway		2
APOC1	Homo sapiens	Apolipoprotein C-I											138.7	82.3	62.8	83.8	70	60.3	144.6	77.8	119.7	100	144.6	P02654	Apolipoprotein C-I OS=Homo sapiens GN=APOC1 PE=1 SV=1	0.001	13.251	33	4	10	2	1	83	9.3	8.47	30.89	4	cell organization and biogenesis;metabolic process;regulation of biological process;transport	endoplasmic reticulum;extracellular	enzyme regulator activity	Pf04691	341	ENSG00000130208.9	APOC1	19	Statin Pathway		0
Apoc2	Mus musculus	Apolipoprotein C-II											109.4	162.3	146.2	129.9	65.3	194.1	217.8	173.2	171.3	100	217.8	Q05020	Apolipoprotein C-II OS=Mus musculus GN=Apoc2 PE=2 SV=1	0.001	16.213	31	2	18	2	1	97	10.7	4.84	64.58	2	metabolic process;regulation of biological process;transport	cytosol;extracellular	enzyme regulator activity;protein binding	Pf05355	11813; 105886299	ENSMUSG00000109350.1; ENSMUSG00000002992.17	Apoc2; Apoc4-apoc2; Gm44805	7	Statin Pathway		0
APOC3	Homo sapiens	Apolipoprotein C-III	396.5	325.3	389.1	221.1	214.6	172.2	166.9	173.8	227.7	100										100	396.5	B0YIW2	Apolipoprotein C-III OS=Homo sapiens GN=APOC3 PE=1 SV=1	0.001	9.596	14	1	7	1	1	117	12.8	8.18	32.44	1	cell organization and biogenesis;metabolic process;regulation of biological process;response to stimulus;transport	endosome;extracellular	enzyme regulator activity;protein binding	Pf05778	345	ENSG00000110245.11	APOC3	11	PPAR signaling pathway; Statin Pathway; PPAR Alpha Pathway		0
Apoc3	Mus musculus	Apolipoprotein C-III											206.8	174.6	93.9	113.6	76.8	290.3	244.8	147.4	161.8	100	290.3	E9QP56	Apolipoprotein C-III OS=Mus musculus GN=Apoc3 PE=1 SV=1	0	17.961	28	2	17	2	1	137	15.2	5.57	60.74	2	cell organization and biogenesis;cellular homeostasis;metabolic process;regulation of biological process;response to stimulus;transport	extracellular	enzyme regulator activity;protein binding	Pf05778	11814	ENSMUSG00000032081.10	Apoc3	9	Statin Pathway; PPAR signaling pathway		0
Apoc4	Mus musculus	Apolipoprotein C-IV																					0	Q61268	Apolipoprotein C-IV OS=Mus musculus GN=Apoc4 PE=1 SV=1	0.032	2.453	7	1	1	1	1	124	14.3	9.52	2.11	1	regulation of biological process;transport	extracellular	transporter activity	Pf15119	11425	ENSMUSG00000074336.5	Apoc4	7			0
Apod	Mus musculus	Apolipoprotein D												547.7	201.6	252.8	143.1	255.2	409.1	224.1	247	100	547.7	P51910	Apolipoprotein D OS=Mus musculus GN=Apod PE=1 SV=1	0.009	3.832	7	1	1	1	1	189	21.5	4.91	2.38	1	cell organization and biogenesis;metabolic process;regulation of biological process;response to stimulus;transport	cytoplasm;endoplasmic reticulum;extracellular;ribosome	transporter activity	Pf00061, Pf03973, Pf08212	11815	ENSMUSG00000022548.14	Apod	16			0
APOE	Homo sapiens	Apolipoprotein E	228.7	201.4	231.9	127.9	134.5	157.9	232.2	237.6	253.7	100											253.7	P02649	Apolipoprotein E OS=Homo sapiens GN=APOE PE=1 SV=1	0.001	12.38	12	4	5	3	1	317	36.1	5.73	14.03	4	cell communication;cell organization and biogenesis;cellular homeostasis;metabolic process;regulation of biological process;response to stimulus;transport	cytoplasm;endoplasmic reticulum;endosome;extracellular;Golgi;membrane;nucleus;organelle lumen	antioxidant activity;catalytic activity;enzyme regulator activity;metal ion binding;protein binding;structural molecule activity;transporter activity	Pf01442	348	ENSG00000130203.9	APOE	19	Alzheimers Disease; Vitamin B12 Metabolism; ApoE and miR-146 in inflammation and atherosclerosis; Apoptosis-related network due to altered Notch3 in ovarian cancer; Statin Pathway	Alzheimer's disease	0
Apoe	Mus musculus	Apolipoprotein E	3				1.6			4.1	2.9	100	132.1	180.9	168	111	115.6	121.3	197.4	145.3	176.3	100	197.4	P08226	Apolipoprotein E OS=Mus musculus GN=Apoe PE=1 SV=2	0	62.957	44	15	34	14	1	311	35.8	5.68	102.51	15	cell organization and biogenesis;cellular homeostasis;metabolic process;regulation of biological process;response to stimulus;transport	cell surface;cytoplasm;cytosol;endoplasmic reticulum;endosome;extracellular;Golgi;membrane;nucleus;vacuole	antioxidant activity;catalytic activity;enzyme regulator activity;metal ion binding;protein binding;transporter activity	Pf01442, Pf02720	11816	ENSMUSG00000002985.16	Apoe	7	ApoE and miR-146 in inflammation and atherosclerosis; Statin Pathway; Alzheimers Disease	Alzheimer's disease	1
Apof	Mus musculus	Apolipoprotein F	82.7			162.8	264.4	158.7	245.9	247.8	177	100	198.8	127	147.4	124.4	99.5	106.7	236.3	150.2	193.4	100	264.4	A0A0R4J0M4	Apolipoprotein F OS=Mus musculus GN=Apof PE=1 SV=1	0	18.232	21	4	9	4	1	326	35.4	5.64	30.54	4	metabolic process;transport	extracellular		Pf15148	103161	ENSMUSG00000047631.3	Apof	10			0
APOH	Homo sapiens	Beta-2-glycoprotein 1	385.1	320.5	293.5	150.9	140.6	128.8	129.9	214	214.4	100											385.1	P02749	Beta-2-glycoprotein 1 OS=Homo sapiens GN=APOH PE=1 SV=3	0.028	2.608	6	3	4	2	1	345	38.3	7.97	7.88	3	metabolic process;regulation of biological process;response to stimulus;transport	cell surface;extracellular;organelle lumen	enzyme regulator activity;protein binding	Pf00084, Pf09014	350	ENSG00000091583.10	APOH	17			0
Apoh	Mus musculus	Beta-2-glycoprotein 1	11.7	9.6	10	7	5.4	4	5.5	7.8	8	100	153.9	192.5	179.6	152.2	101.7	126.6	198.4	158.9	175.1	100	198.4	Q01339	Beta-2-glycoprotein 1 OS=Mus musculus GN=Apoh PE=1 SV=1	0	53.102	37	13	46	12	1	345	38.6	8.22	126.25	13	coagulation;metabolic process;regulation of biological process;response to stimulus;transport	cell surface;cytoplasm;extracellular;membrane	enzyme regulator activity;protein binding	Pf00084, Pf09014	11818	ENSMUSG00000000049.11	Apoh	11			1
APOL2	Homo sapiens	Apolipoprotein L2	110.9	126.2	118.9	68.1	100.5	112.1	98.5	87.5	103.2	100											126.2	J3KQL8	Apolipoprotein L2 OS=Homo sapiens GN=APOL2 PE=1 SV=2	0.001	11.404	12	3	9	3	1	449	48.9	6	23.55	3	defense response;development;metabolic process;response to stimulus;transport	extracellular;membrane	protein binding	Pf05461	23780	ENSG00000128335.13	APOL2	22			0
Apom	Mus musculus	Apolipoprotein M	74.3	41.6	56.9	35.4	26	28.4	23.7	30.2	41.6	100	114.4	140.5	183	129.8	85.8	127.6	280.3	125.8	226.6	100	280.3	Q9Z1R3	Apolipoprotein M OS=Mus musculus GN=Apom PE=1 SV=1	0.001	11.836	12	2	4	2	1	190	21.3	6.52	15.45	2	cell organization and biogenesis;metabolic process;regulation of biological process;response to stimulus;transport	extracellular	antioxidant activity;catalytic activity;transporter activity	Pf11032	55938	ENSMUSG00000024391.7	Apom	17			0
Apon	Mus musculus	Apolipoprotein N											194.3	85.5	122.8	101.8	49.3	82.6	237.8	104	149.9	100	237.8	G3X9D6	Apolipoprotein N OS=Mus musculus GN=Apon PE=1 SV=1	0.001	12.91	22	3	6	3	1	251	27.9	5.69	16.16	3		cytoplasm		Pf15148	28194	ENSMUSG00000051716.6	Apon	10			0
APOO	Homo sapiens	MICOS complex subunit MIC26	110.5	107.8	114.8	99.2	101	100.5	101.1	103.1	119.9	100	81.6	76.8	96.6	104.1	84	81.3	93.1	90.6	90.7	100	119.9	Q9BUR5	MICOS complex subunit MIC26 OS=Homo sapiens GN=APOO PE=1 SV=1	0	28.364	35	4	25	4	1	198	22.3	9.13	74.65	4	cell organization and biogenesis;transport	cytosol;endoplasmic reticulum;extracellular;Golgi;membrane;mitochondrion	protein binding	Pf09769	79135	ENSG00000184831.13	APOO	X			0
APOOL	Homo sapiens	MICOS complex subunit	81.4	101	86.8	71.5	87.8	87.3	104.1	74	78.6	100	95.5	88.2	105.8	120.8	102	86.3	112.3	108.5	108	100	120.8	A0A087WYF7	MICOS complex subunit OS=Homo sapiens GN=APOOL PE=1 SV=1	0	30.344	34	6	12	6	1	268	29.2	9.45	38.5	6	cell organization and biogenesis	membrane;mitochondrion		Pf09769		ENSG00000155008.13		X			0
APP	Homo sapiens	Amyloid beta A4 protein	109.4	82.7	133.9	95.1	100	74.6	101.3	71.3	80.2	100											133.9	P05067	Amyloid beta A4 protein OS=Homo sapiens GN=APP PE=1 SV=3	0.001	14.769	9	5	7	5	1	770	86.9	4.82	9.84	5	cell death;cell growth;cell organization and biogenesis;cellular component movement;cellular homeostasis;defense response;metabolic process;regulation of biological process;response to stimulus;transport	cell surface;cytoplasm;cytosol;endoplasmic reticulum;endosome;extracellular;Golgi;membrane;organelle lumen;vacuole	DNA binding;enzyme regulator activity;metal ion binding;protein binding	Pf00014, Pf02177, Pf03494, Pf03938, Pf10515, Pf11740, Pf12924, Pf12925, Pf13868, Pf15463	351	ENSG00000142192.20	APP	21	Copper homeostasis; Alzheimers Disease; TGF-beta Signaling Pathway; Endoderm Differentiation; Apoptosis-related network due to altered Notch3 in ovarian cancer	Serotonergic synapse; Alzheimer's disease	0
APPL1	Homo sapiens	DCC-interacting protein 13-alpha	95.9	84.3	94.1	97.3	102.3	96.6	101.5	94.2	96.6	100	116.8	99.4	114.9	111.7	102.4	115.7	100.5	107.4	108.8	100	116.8	Q9UKG1	DCC-interacting protein 13-alpha OS=Homo sapiens GN=APPL1 PE=1 SV=1	0	44.757	29	12	24	12	1	709	79.6	5.41	84.33	12	cell proliferation;regulation of biological process;response to stimulus	cytoplasm;cytosol;endosome;membrane;nucleus	protein binding	Pf00169, Pf00640	26060	ENSG00000157500.10	APPL1	3	Follicle Stimulating Hormone (FSH) signaling pathway	Longevity regulating pathway; Colorectal cancer; Pathways in cancer	0
APPL2	Homo sapiens	Isoform 3 of DCC-interacting protein 13-beta	578.4	164.7	239.3	171.5	103.8	842.6	411.7	215.3	126.7	100	80.2	54.9	54.6	64.6	50	86.2	85.9	66.8	84	100	842.6	Q8NEU8-3	Isoform 3 of DCC-interacting protein 13-beta OS=Homo sapiens GN=APPL2	0.001	12.869	10	4	6	4	1	670	75.1	4.93	17.94	4	cell proliferation;regulation of biological process;response to stimulus	cytoplasm;membrane;nucleus	protein binding	Pf00169, Pf00640	55198	ENSG00000136044.11	APPL2	12			0
Aprt	Mus musculus	Adenine phosphoribosyltransferase											124	147.8	226.3	79	255.1	275.3	166.7	140.4	203	100	275.3	P08030	Adenine phosphoribosyltransferase OS=Mus musculus GN=Aprt PE=1 SV=2	0	26.116	46	6	19	3	1	180	19.7	6.79	57.53	6	metabolic process;response to stimulus;transport	cytoplasm;cytosol	catalytic activity;nucleotide binding	Pf00156	11821	ENSMUSG00000006589.8	Aprt	8	Purine metabolism	Metabolic pathways; Purine metabolism	0
APRT	Homo sapiens	Adenine phosphoribosyltransferase	95	95.6	97.2	93.4	98.6	96.6	102.4	101.3	101.7	100	95.7	102.6	111.1	104.9	96.3	96.4	116.8	105.3	108.2	100	116.8	P07741	Adenine phosphoribosyltransferase OS=Homo sapiens GN=APRT PE=1 SV=2	0	69.092	79	12	83	9	1	180	19.6	6.02	261.65	12	metabolic process;response to stimulus;transport	cytoplasm;cytosol;extracellular;organelle lumen	catalytic activity;nucleotide binding	Pf00156	353	ENSG00000198931.10	APRT	16		Metabolic pathways; Purine metabolism	3
APTX	Homo sapiens	Aprataxin	99.3	92.7	90.5	91.4	98.7	98.4	103.6	104.7	102.7	100	89.3	88	103.6	105.9	94	63.6	89.5	86.7	90.3	100	105.9	Q7Z2E3	Aprataxin OS=Homo sapiens GN=APTX PE=1 SV=2	0.001	10.502	13	4	8	4	1	356	40.7	9.17	11.14	4	metabolic process;regulation of biological process;response to stimulus	chromosome;cytoplasm;nucleus	catalytic activity;DNA binding;metal ion binding;protein binding;RNA binding	Pf01230, Pf11969	54840	ENSG00000137074.18	APTX	9			0
Aqp1	Mus musculus	Aquaporin-1											113.5	194.9	113.5	105.5	208	160.4	120.5	121	156.4	100	208	Q02013	Aquaporin-1 OS=Mus musculus GN=Aqp1 PE=1 SV=3	0.001	9.506	11	2	3	2	1	269	28.8	7.43	9.34	2	cell organization and biogenesis;cellular homeostasis;metabolic process;regulation of biological process;response to stimulus;transport	cytoplasm;membrane;nucleus	protein binding;transporter activity	Pf00230	11826	ENSMUSG00000004655.5	Aqp1	6		Renin secretion; Proximal tubule bicarbonate reclamation; Bile secretion	0
AQR	Homo sapiens	Intron-binding protein aquarius	119.3	106.1	97.8	113.9	119.7	111.9	110.4	109.8	107	100	94.2	88	94.8	107.9	108.8	96.8	97.6	104.1	97.1	100	119.7	O60306	Intron-binding protein aquarius OS=Homo sapiens GN=AQR PE=1 SV=4	0	119.987	30	32	75	31	1	1485	171.2	6.37	213.82	32	metabolic process;response to stimulus	membrane;nucleus;spliceosomal complex	catalytic activity;DNA binding;nucleotide binding;protein binding;RNA binding	Pf04851, Pf13086, Pf13087, Pf13245, Pf13538	9716	ENSG00000021776.10	AQR	15		Spliceosome	0
ARAF	Homo sapiens	ARAF protein	114.2	114.5	115.3	107	108.2	104.4	108.6	98.5	113.9	100	41.6	53.4	49.6	47.2	60.5	33.9	45.8	24.4	50.2	100	115.3	Q96II5	ARAF protein OS=Homo sapiens GN=ARAF PE=1 SV=1	0	24.314	14	8	13	6	1	609	67.9	9.09	27.99	8	cell differentiation;development;metabolic process;regulation of biological process;response to stimulus	cytosol;mitochondrion	catalytic activity;metal ion binding;nucleotide binding;protein binding;signal transducer activity	Pf00069, Pf00130, Pf02196, Pf07714, Pf14531	369	ENSG00000078061.12	ARAF	X	ESC Pluripotency Pathways; Signaling Pathways in Glioblastoma; MAPK Cascade; Integrin-mediated Cell Adhesion; Common Pathways Underlying Drug Addiction; ErbB Signaling Pathway; Focal Adhesion		0
ARAP1	Homo sapiens	Arf-GAP with Rho-GAP domain, ANK repeat and PH domain-containing protein 1	75.4	74.8	64.8	73.6	70.1	68.4	79.5	73.7	67.8	100	109.8	89	116.2	102.9	129.4	107.7	113.6	90.8	92.1	100	129.4	Q96P48	Arf-GAP with Rho-GAP domain, ANK repeat and PH domain-containing protein 1 OS=Homo sapiens GN=ARAP1 PE=1 SV=3	0	77.292	21	23	38	23	1	1450	162.1	6.23	97.9	23	cell organization and biogenesis;regulation of biological process;response to stimulus	cytoplasm;cytosol;Golgi;membrane	enzyme regulator activity;metal ion binding;protein binding	Pf00169, Pf00536, Pf00620, Pf00788, Pf01412, Pf07647	116985	ENSG00000186635.14	ARAP1	11		Endocytosis	0
ARCN1	Homo sapiens	Archain 1, isoform CRA_a	114.5	119.4	115.1	111	119.5	126.8	120.2	120.7	130.8	100	77.9	85.1	90.7	86	94.1	94.9	82.6	87.9	89.5	100	130.8	B0YIW6	Archain 1, isoform CRA_a OS=Homo sapiens GN=ARCN1 PE=1 SV=1	0	100.42	42	26	91	26	1	552	61.6	5.85	224.5	26	response to stimulus;transport	cytosol;membrane	RNA binding	Pf00928	372	ENSG00000095139.13	ARCN1	11	miR-517 relationship with ARCN1 and USP1		0
ARF1	Homo sapiens	ADP-ribosylation factor 1																					0	P84077	ADP-ribosylation factor 1 OS=Homo sapiens GN=ARF1 PE=1 SV=2	0	91.253	73	11	228	1	1	181	20.7	6.8	692.81	11	cell organization and biogenesis;cellular homeostasis;metabolic process;regulation of biological process;response to stimulus;transport	cytoplasm;cytosol;endosome;Golgi;membrane	catalytic activity;enzyme regulator activity;metal ion binding;nucleotide binding;protein binding;RNA binding;signal transducer activity	Pf00025, Pf00071, Pf00503, Pf01926, Pf04670, Pf08477, Pf09439	375	ENSG00000143761.15	ARF1	1	Cell Cycle; Insulin Signaling	Phospholipase D signaling pathway; Vibrio cholerae infection; Legionellosis; Endocytosis	0
ARF3	Homo sapiens	ADP-ribosylation factor 3	100.9	103.7	98.6	101.5	108.2	110.8	107.7	107.8	113.2	100	83.3	93.5	96.7	92.6	98.7	98.3	99	94.7	102.6	100	113.2	P61204	ADP-ribosylation factor 3 OS=Homo sapiens GN=ARF3 PE=1 SV=2	0	90.462	73	11	225	1	1	181	20.6	7.43	675.45	11	metabolic process;regulation of biological process;response to stimulus;transport	cytoplasm;Golgi;membrane	catalytic activity;nucleotide binding;protein binding;signal transducer activity	Pf00025, Pf00071, Pf00503, Pf01926, Pf04670, Pf08477, Pf09439	377	ENSG00000134287.9	ARF3	12		Endocytosis	7
Arf4	Mus musculus	ADP-ribosylation factor 4											121.3	128.9	141.9	65	190.2	213.2	122	104.7	103.8	100	213.2	P61750	ADP-ribosylation factor 4 OS=Mus musculus GN=Arf4 PE=1 SV=2	0	78.299	79	10	132	2	1	180	20.4	7.14	447.32	10	cellular component movement;metabolic process;regulation of biological process;response to stimulus;transport	cytoplasm;cytosol;Golgi;membrane	catalytic activity;nucleotide binding;protein binding;signal transducer activity	Pf00025, Pf00071, Pf00503, Pf04670, Pf08477, Pf09439	11843	ENSMUSG00000021877.11	Arf4	14	EGFR1 Signaling Pathway		0
ARF4	Homo sapiens	ADP-ribosylation factor 4	114.7	130.3	118.1	106.8	129.3	136.6	127.8	119.8	140.1	100	82	69.9	87.2	94.3	78.5	87.7	107.5	98.1	101.1	100	140.1	P18085	ADP-ribosylation factor 4 OS=Homo sapiens GN=ARF4 PE=1 SV=3	0	79.931	79	11	153	4	1	180	20.5	7.14	515.06	11	cellular component movement;metabolic process;regulation of biological process;response to stimulus;transport	cytoplasm;cytosol;Golgi;membrane	catalytic activity;nucleotide binding;protein binding;signal transducer activity	Pf00025, Pf00071, Pf00503, Pf01926, Pf04670, Pf08477, Pf09439	378	ENSG00000168374.10	ARF4	3			4
Arf5	Mus musculus	ADP-ribosylation factor 5	108.6	120.9	106	108	117.7	131.1	120.1	115.1	123.2	100	77.7	75.8	85.1	86.5	87.2	98.1	94.9	95.1	92.9	100	131.1	P84084	ADP-ribosylation factor 5 OS=Mus musculus GN=Arf5 PE=1 SV=2	0	87.078	79	12	149	5	1	180	20.5	6.79	443.94	12	regulation of biological process;response to stimulus;transport	cytoplasm;Golgi;membrane	catalytic activity;nucleotide binding;protein binding;signal transducer activity	Pf00025, Pf00071, Pf00503, Pf01926, Pf04670, Pf08477, Pf09439	11844	ENSMUSG00000020440.13	Arf5	6		Endocytosis	8
Arf6	Mus musculus	ADP-ribosylation factor 6	101.2	109.6	113.8	99.6	107.5	112.4	112.2	100.6	110.1	100	80.9	92.9	99.4	85.5	106.6	94.1	91.3	97.3	101.6	100	113.8	P62331	ADP-ribosylation factor 6 OS=Mus musculus GN=Arf6 PE=1 SV=2	0	32.76	58	7	30	6	1	175	20.1	8.95	101	7	cell death;cell differentiation;cell division;cell organization and biogenesis;regulation of biological process;response to stimulus;transport	cytoplasm;endosome;Golgi;membrane	catalytic activity;nucleotide binding;protein binding;signal transducer activity	Pf00025, Pf00071, Pf00503, Pf04670, Pf08477, Pf09439	11845	ENSMUSG00000044147.7	Arf6	12	Insulin Signaling	Ras signaling pathway; Phospholipase D signaling pathway; Fc gamma R-mediated phagocytosis; Endocytosis	0
ARFGAP1	Homo sapiens	ADP-ribosylation factor GTPase-activating protein 1	113.3	113.5	122.2	120.8	124.8	125	133.6	117.2	133.7	100	91	80.9	80.2	80.6	86.6	92	82.9	85.7	76.7	100	133.7	Q8N6T3	ADP-ribosylation factor GTPase-activating protein 1 OS=Homo sapiens GN=ARFGAP1 PE=1 SV=2	0	79.457	50	17	59	12	1	406	44.6	5.66	192.64	17	cell organization and biogenesis;cellular homeostasis;metabolic process;regulation of biological process;response to stimulus;transport	cytoplasm;cytosol;endosome;Golgi;membrane	catalytic activity;enzyme regulator activity;metal ion binding;nucleotide binding;protein binding;RNA binding;signal transducer activity	Pf01412	55738	ENSG00000101199.12	ARFGAP1	20		Endocytosis	5
Arfgap1	Mus musculus	ADP-ribosylation factor GTPase-activating protein 1																					0	V9GXM1	ADP-ribosylation factor GTPase-activating protein 1 OS=Mus musculus GN=Arfgap1 PE=1 SV=1	0	20.185	14	6	19	1	1	424	46.5	5.57	49.63	6	regulation of biological process;transport	cytoplasm;Golgi;membrane	enzyme regulator activity;metal ion binding;protein binding	Pf01412	228998	ENSMUSG00000027575.19	Arfgap1	2			0
ARFGAP2	Homo sapiens	ADP-ribosylation factor GTPase-activating protein 2	108.8	109.6	105.5	119.3	105.9	104.7	114.8	104.4	95.6	100	116.5	108.2	97	101.6	121.4	102.5	91	107.1	98.3	100	121.4	Q8N6H7	ADP-ribosylation factor GTPase-activating protein 2 OS=Homo sapiens GN=ARFGAP2 PE=1 SV=1	0	47.323	29	14	29	5	1	521	56.7	7.99	74.91	14	regulation of biological process;transport	cytoplasm;cytosol;Golgi;membrane	enzyme regulator activity;metal ion binding	Pf01412	84364	ENSG00000149182.14	ARFGAP2	11		Endocytosis	9
Arfgap2	Mus musculus	Isoform 2 of ADP-ribosylation factor GTPase-activating protein 2																					0	Q99K28-2	Isoform 2 of ADP-ribosylation factor GTPase-activating protein 2 OS=Mus musculus GN=Arfgap2	0	33.256	22	11	18	2	1	534	58.1	8.28	48.6	11	transport	cytoplasm;cytosol;Golgi;membrane	enzyme regulator activity;metal ion binding	Pf01412	77038	ENSMUSG00000027255.14	Arfgap2	2			0
ARFGAP3	Homo sapiens	ADP-ribosylation factor GTPase-activating protein 3	121.8	146.8	143.3	134.2	124.6	130.4	112.7	121.7	127.4	100	105.3	82.2	83.4	83.2	63.4	70.9	79	77.5	91.5	100	146.8	Q9NP61	ADP-ribosylation factor GTPase-activating protein 3 OS=Homo sapiens GN=ARFGAP3 PE=1 SV=1	0	28.634	25	12	18	12	1	516	56.9	7.36	39.34	12	regulation of biological process;transport	cytoplasm;cytosol;Golgi;membrane	enzyme regulator activity;metal ion binding;protein binding;transporter activity	Pf01412	26286	ENSG00000242247.10	ARFGAP3	22		Endocytosis	0
ARFGEF1	Homo sapiens	Brefeldin A-inhibited guanine nucleotide-exchange protein 1	63	60.5	54.3	57.4	63.2	23.2	145	106.4	51.4	100	63.3	103.5	73	90.8	113.6	112.9	95.5	45.4	146	100	146	Q9Y6D6	Brefeldin A-inhibited guanine nucleotide-exchange protein 1 OS=Homo sapiens GN=ARFGEF1 PE=1 SV=2	0	39.771	8	15	24	7	1	1849	208.6	5.85	60.2	15	cell organization and biogenesis;regulation of biological process;transport	cytoplasm;cytosol;Golgi;membrane;nucleus	enzyme regulator activity;protein binding	Pf01369, Pf09324, Pf12783	10565	ENSG00000066777.8	ARFGEF1	8		Endocytosis	0
ARFGEF2	Homo sapiens	Brefeldin A-inhibited guanine nucleotide-exchange protein 2	96.7	105.6	105.7	112.3	111.2	101	104.8	107.4	101.2	100	89.5	95.7	95.8	95.1	101.7	98.5	99.6	90.3	103.8	100	112.3	Q9Y6D5	Brefeldin A-inhibited guanine nucleotide-exchange protein 2 OS=Homo sapiens GN=ARFGEF2 PE=1 SV=3	0	69.221	15	23	35	15	1	1785	201.9	6.33	88.21	23	cell organization and biogenesis;metabolic process;regulation of biological process;response to stimulus;transport	cytoplasm;cytoskeleton;cytosol;endosome;Golgi;membrane	protein binding	Pf01369, Pf09324, Pf12783	10564	ENSG00000124198.8	ARFGEF2	20		Endocytosis	5
ARFIP1	Homo sapiens	Arfaptin-1	109.7	86.7	94	88.6	99.9	95.6	88.1	109.3	115.7	100	102.4	112.7	116.1	120.3	120.3	113.6	110.7	111	120.3	100	120.3	P53367	Arfaptin-1 OS=Homo sapiens GN=ARFIP1 PE=1 SV=2	0	26.932	29	11	20	10	1	373	41.7	6.7	48.39	11	regulation of biological process;transport	cytoplasm;cytosol;membrane	protein binding	Pf03114, Pf06456	27236	ENSG00000164144.15	ARFIP1	4			1
ARFIP2	Homo sapiens	Arfaptin-2	80.4	85.6	90.7	80.2	80.5	101.2	94.5	88.3	101.5	100	104.3	101.4	100.3	104.1	103.1	94.4	107	114.9	98.6	100	114.9	A0A087X1E4	Arfaptin-2 OS=Homo sapiens GN=ARFIP2 PE=1 SV=1	0	24.54	23	8	15	7	1	374	41.6	6.38	37.67	8	cell organization and biogenesis;cellular component movement;regulation of biological process;response to stimulus	cytoplasm;cytosol;membrane	nucleotide binding;protein binding	Pf03114, Pf06456	23647	ENSG00000132254.12	ARFIP2	11			0
ARFRP1	Homo sapiens	ADP-ribosylation factor-related protein 1	141.8	127.8	114.7	125.5	121.1	117.5	138.5	120.1	108	100	74.6	90.2	86.8	101.4	84.6	102.4	80.5	80.4	99.6	100	141.8	Q13795	ADP-ribosylation factor-related protein 1 OS=Homo sapiens GN=ARFRP1 PE=1 SV=1	0.001	16.815	31	5	8	5	1	201	22.6	7.56	24.25	5	cell organization and biogenesis;regulation of biological process;response to stimulus;transport	cytosol;Golgi;membrane	catalytic activity;nucleotide binding;protein binding;signal transducer activity	Pf00025, Pf00071, Pf00503, Pf01926, Pf04670, Pf08477, Pf09439	10139	ENSG00000101246.19	ARFRP1	20			0
ARGLU1	Homo sapiens	Arginine and glutamate-rich protein 1	113.8	109.8	124.6	128.9	117.8	108.9	112.5	116.5	109.5	100	122.1	97.8	97.7	107.2	101.8	97.3	82.5	98.3	107.8	100	128.9	Q9NWB6	Arginine and glutamate-rich protein 1 OS=Homo sapiens GN=ARGLU1 PE=1 SV=1	0.001	15.94	21	8	21	7	1	273	33.2	10.35	49.91	8	metabolic process;regulation of biological process	mitochondrion;nucleus	protein binding	Pf15346	55082	ENSG00000134884.13	ARGLU1	13			0
Arhgap1	Mus musculus	Rho GTPase-activating protein 1											46.9	113.3	93.2	26.2	142.7	136.8	96.7	71.1	105.2	100	142.7	A2AH25	Rho GTPase-activating protein 1 OS=Mus musculus GN=Arhgap1 PE=1 SV=1	0	57.412	35	13	44	1	1	479	54.4	5.87	127.11	13	regulation of biological process;response to stimulus;transport	cytoplasm;endosome;membrane	enzyme regulator activity;protein binding	Pf00620, Pf00650, Pf13716	228359	ENSMUSG00000027247.16	Arhgap1	2			0
ARHGAP1	Homo sapiens	Rho GTPase-activating protein 1	81.5	85	84.9	86.9	86.6	103.4	92.4	87.5	99.7	100	97.9	116.7	123	116.5	119.8	116.2	114.7	114	116.2	100	123	Q07960	Rho GTPase-activating protein 1 OS=Homo sapiens GN=ARHGAP1 PE=1 SV=1	0	70.355	46	15	56	3	1	439	50.4	6.29	166.75	15	regulation of biological process;response to stimulus;transport	cytoplasm;cytosol;endosome;membrane	enzyme regulator activity;protein binding	Pf00620, Pf00650, Pf13716	392	ENSG00000175220.11	ARHGAP1	11			11
Arhgap10	Mus musculus	Rho GTPase-activating protein 10																					0	Q6Y5D8	Rho GTPase-activating protein 10 OS=Mus musculus GN=Arhgap10 PE=1 SV=2	0.035	2.367	4	2	2	1	1	786	89.3	7.18	2.12	2	cell organization and biogenesis;regulation of biological process;response to stimulus	cytoplasm;cytosol;membrane	enzyme regulator activity;protein binding	Pf00018, Pf00169, Pf00620, Pf07653, Pf14604	78514	ENSMUSG00000037148.8	Arhgap10	8		Bacterial invasion of epithelial cells	0
ARHGAP11A	Homo sapiens	Rho GTPase-activating protein 11A	149.5	113.8	131.8	152.5	116.4	103	132.8	153.7	112.2	100	104.7	87.9	115.8	104.4	113.9	97.9	78.2	80.3	115	100	153.7	Q6P4F7	Rho GTPase-activating protein 11A OS=Homo sapiens GN=ARHGAP11A PE=1 SV=2	0	23.54	12	9	11	8	1	1023	113.8	9.07	25.8	9	regulation of biological process;response to stimulus	cytosol	enzyme regulator activity	Pf00620	9824	ENSG00000198826.10; ENSG00000275568.4	ARHGAP11A	15; CHR_HSCHR15_4_CTG8			0
ARHGAP12	Homo sapiens	Rho GTPase-activating protein 12	87.8	130.3	111.1	109.4	114.6	134	128.2	108.8	115.6	100	54	103.6	86.6	79.5	93.3	39.6	84.1	110.5	78.5	100	134	Q8IWW6	Rho GTPase-activating protein 12 OS=Homo sapiens GN=ARHGAP12 PE=1 SV=1	0	26.09	10	9	12	9	1	846	96.2	7.61	24.49	9	regulation of biological process;response to stimulus	cytosol	enzyme regulator activity;protein binding	Pf00018, Pf00169, Pf00397, Pf00620, Pf14604	94134	ENSG00000165322.17	ARHGAP12	10			0
ARHGAP17	Homo sapiens	Rho GTPase-activating protein 17	120.7	108.6	97.3	128.1	117.3	103.7	116.7	106.7	113.3	100	54.5	44.5	48.6	47	47.8	44.3	51.9	56.6	50.2	100	128.1	Q68EM7	Rho GTPase-activating protein 17 OS=Homo sapiens GN=ARHGAP17 PE=1 SV=1	0	59.931	29	16	50	15	1	881	95.4	7.62	144.52	16	regulation of biological process;response to stimulus	cytoplasm;cytosol;membrane;nucleus	enzyme regulator activity;protein binding	Pf00620, Pf03114	55114	ENSG00000140750.16	ARHGAP17	16			1
ARHGAP18	Homo sapiens	Rho GTPase-activating protein 18	62.4	85.7	68.6	109.9	58.8	62.9	41.3	40.8	37.4	100	95.5	119.6	131.1	116	128.8	101.7	109.9	100.1	99.4	100	131.1	Q8N392	Rho GTPase-activating protein 18 OS=Homo sapiens GN=ARHGAP18 PE=1 SV=3	0	26.851	15	9	12	8	1	663	74.9	6.44	26.94	9	cell organization and biogenesis;regulation of biological process;response to stimulus	cytoplasm;cytosol;membrane	enzyme regulator activity;protein binding	Pf00620	93663	ENSG00000146376.10	ARHGAP18	6			0
ARHGAP21	Homo sapiens	Rho GTPase-activating protein 21	93.1	124.1	101.3	99.7	174	203.4	95.8	91.9	109.6	100	48.2	90.5	63.6	87	81	50	87.6	64.5	59.2	100	203.4	Q5T5U3	Rho GTPase-activating protein 21 OS=Homo sapiens GN=ARHGAP21 PE=1 SV=1	0.002	6.577	3	4	4	4	1	1957	217.2	7.8	7.35	4	cell organization and biogenesis;cellular component movement;regulation of biological process;response to stimulus;transport	cytoplasm;cytoskeleton;cytosol;Golgi;membrane	enzyme regulator activity;protein binding	Pf00169, Pf00595, Pf00620, Pf13180, Pf15410	57584		ARHGAP21	10			0
ARHGAP27	Homo sapiens	Rho GTPase-activating protein 27																					0	A0A0G2JNY3	Rho GTPase-activating protein 27 OS=Homo sapiens GN=ARHGAP27 PE=1 SV=1	0.009	3.791	1	1	1	1	1	889	98.4	5.64	2.18	1	regulation of biological process;response to stimulus;transport	cytosol;membrane;nucleus	enzyme regulator activity;protein binding	Pf00018, Pf00169, Pf00397, Pf00620, Pf14604, Pf15410	201176	ENSG00000276836.4	ARHGAP27	17; CHR_HSCHR17_1_CTG5			0
ARHGAP28	Homo sapiens	Rho GTPase-activating protein 28											121.6	116.5	120.8	121.2	104.4	122.2	119	97.6	118.9	100	122.2	Q9P2N2	Rho GTPase-activating protein 28 OS=Homo sapiens GN=ARHGAP28 PE=1 SV=3	0.003	5.19	3	3	8	1	1	729	82	7.75	14.66	3	regulation of biological process;response to stimulus	cytosol	enzyme regulator activity	Pf00620	79822	ENSG00000088756.12	ARHGAP28	18			0
ARHGAP35	Homo sapiens	Rho GTPase-activating protein 35	93	95.2	89.1	82.8	96.4	89.3	93.4	80.8	85.6	100	127.7	94.2	87.4	91.4	81.3	103.1	97.7	112.3	93.3	100	127.7	Q9NRY4	Rho GTPase-activating protein 35 OS=Homo sapiens GN=ARHGAP35 PE=1 SV=3	0	50.581	13	14	19	14	1	1499	170.4	6.64	56.27	14	cell communication;cell organization and biogenesis;cellular component movement;metabolic process;regulation of biological process;response to stimulus	cytoplasm;cytoskeleton;cytosol;membrane;nucleus	catalytic activity;DNA binding;enzyme regulator activity;nucleotide binding	Pf00071, Pf00620, Pf02421	2909	ENSG00000160007.18	ARHGAP35	19	Regulation of Actin Cytoskeleton	Leukocyte transendothelial migration; Focal adhesion; Platelet activation; Regulation of actin cytoskeleton	0
ARHGAP44	Homo sapiens	Rho GTPase-activating protein 44																					0	Q17R89	Rho GTPase-activating protein 44 OS=Homo sapiens GN=ARHGAP44 PE=1 SV=1	0.005	4.406	3	2	5	1	1	818	89.2	6.55	11.39	2	regulation of biological process;response to stimulus;transport	cytoplasm;cytosol;endosome	enzyme regulator activity;protein binding	Pf00620, Pf03114	9912	ENSG00000006740.16	ARHGAP44	17			0
ARHGAP45	Homo sapiens	Rho GTPase-activating protein 45																					0	K7EM85	Rho GTPase-activating protein 45 OS=Homo sapiens GN=ARHGAP45 PE=1 SV=1	0.039	2.245	2	1	2	1	1	1163	127.5	6	2.44	1	regulation of biological process;response to stimulus		enzyme regulator activity;metal ion binding	Pf00130, Pf00611, Pf00620		ENSG00000180448.10		19			0
Arhgap5	Mus musculus	Rho GTPase-activating protein 5	92.9	168.4	173.1	83.9	80.8	52.1	134.3	131.6	132.1	100	78.4	62.1	135.5	66.2	66	77.7	103.9	104.4	82.4	100	173.1	E9PYT0	Rho GTPase-activating protein 5 OS=Mus musculus GN=Arhgap5 PE=1 SV=1	0.001	11.129	3	4	6	4	1	1503	172.4	6.55	11.39	4	cell organization and biogenesis;regulation of biological process;response to stimulus	cytoplasm;cytosol;endoplasmic reticulum;membrane	catalytic activity;enzyme regulator activity;nucleotide binding;protein binding	Pf00071, Pf00620, Pf01846	11855	ENSMUSG00000035133.9	Arhgap5	12	Focal Adhesion	Leukocyte transendothelial migration; Focal adhesion	0
Arhgdia	Mus musculus	Rho GDP-dissociation inhibitor 1	103	102.1	108.7	128.8	130.1	136.7	126.2	131.7	134.8	100	88.3	99.3	105.9	86.8	129.2	132.5	84.9	96.3	90	100	136.7	Q99PT1	Rho GDP-dissociation inhibitor 1 OS=Mus musculus GN=Arhgdia PE=1 SV=3	0	55.073	54	11	49	5	1	204	23.4	5.2	122.39	11	regulation of biological process;response to stimulus	cytoplasm;cytosol;membrane;nucleus	enzyme regulator activity;protein binding	Pf02115	192662	ENSMUSG00000025132.13	Arhgdia	11		Neurotrophin signaling pathway; Vasopressin-regulated water reabsorption	8
ARHGDIA	Homo sapiens	Rho GDP-dissociation inhibitor 1	110.9	111.6	119	116.6	119.3	133	119.7	117.7	130.1	100	94.7	84.6	92.2	91.8	91	86.1	85.4	89.2	93.8	100	133	P52565	Rho GDP-dissociation inhibitor 1 OS=Homo sapiens GN=ARHGDIA PE=1 SV=3	0	45.878	54	10	71	4	1	204	23.2	5.11	173.19	10	cellular component movement;regulation of biological process;response to stimulus	cytoplasm;cytoskeleton;cytosol	enzyme regulator activity;protein binding	Pf02115	396	ENSG00000141522.11	ARHGDIA	17		Vasopressin-regulated water reabsorption; Neurotrophin signaling pathway	0
Arhgdib	Mus musculus	Rho GDP-dissociation inhibitor 2											92.4	152.3	145.2	73.1	253	178	94.1	130.8	97.1	100	253	Q61599	Rho GDP-dissociation inhibitor 2 OS=Mus musculus GN=Arhgdib PE=1 SV=3	0	27.758	59	7	12	7	1	200	22.8	5.11	38.11	7	regulation of biological process;response to stimulus	cytoplasm;cytosol;membrane	catalytic activity;enzyme regulator activity;protein binding	Pf02115	11857	ENSMUSG00000030220.13	Arhgdib	6	G13 Signaling Pathway; FAS pathway and Stress induction of HSP regulation	Neurotrophin signaling pathway; Vasopressin-regulated water reabsorption	0
ARHGEF1	Homo sapiens	Rho guanine nucleotide exchange factor 1	105.4	106.2	79.6	100.4	99.7	70.6	102.3	106.2	79.3	100	105.3	101.3	114.1	111.2	103.4	107.8	96.9	94.2	101.1	100	114.1	M0QZR4	Rho guanine nucleotide exchange factor 1 OS=Homo sapiens GN=ARHGEF1 PE=1 SV=1	0	83.107	27	21	54	21	1	968	108.3	6.15	154.68	21	regulation of biological process	cytoplasm;cytosol;membrane		Pf00621, Pf09128		ENSG00000076928.17		19			0
ARHGEF10	Homo sapiens	Rho guanine nucleotide exchange factor 10	58	82	101	89	130.5	118.2	96.4	109.7	107.5	100											130.5	O15013	Rho guanine nucleotide exchange factor 10 OS=Homo sapiens GN=ARHGEF10 PE=1 SV=4	0.015	3.146	2	2	2	2	1	1369	151.5	5.68	2.11	2	cell organization and biogenesis;regulation of biological process	cytosol	protein binding	Pf00621	9639	ENSG00000274726.4; ENSG00000104728.15	ARHGEF10	8; CHR_HSCHR8_8_CTG1			0
ARHGEF10L	Homo sapiens	Rho guanine nucleotide exchange factor 10-like protein																					0	Q9HCE6	Rho guanine nucleotide exchange factor 10-like protein OS=Homo sapiens GN=ARHGEF10L PE=1 SV=3	0.021	2.824	1	1	1	1	1	1279	140.3	5.88	0	1	regulation of biological process	cytoplasm	protein binding	Pf00621	55160		ARHGEF10L	1			0
ARHGEF12	Homo sapiens	Rho guanine nucleotide exchange factor 12																					0	Q9NZN5	Rho guanine nucleotide exchange factor 12 OS=Homo sapiens GN=ARHGEF12 PE=1 SV=1	0.026	2.649	1	1	1	1	1	1544	173.1	5.74	0	1	regulation of biological process;response to stimulus	cytoplasm;cytosol;membrane	enzyme regulator activity;protein binding	Pf00595, Pf00621, Pf09128, Pf13180	23365	ENSG00000196914.8	ARHGEF12	11		Axon guidance; Vascular smooth muscle contraction; Proteoglycans in cancer; Pathways in cancer; Platelet activation; Regulation of actin cytoskeleton; Tuberculosis	0
ARHGEF16	Homo sapiens	Rho guanine nucleotide exchange factor 16	109.3	105.1	64.1	101.4	95	57	95.4	91.7	55.6	100	115.5	111.8	110	118.9	103.4	111.3	99.7	103.4	102.8	100	118.9	Q5VV41	Rho guanine nucleotide exchange factor 16 OS=Homo sapiens GN=ARHGEF16 PE=1 SV=1	0	53.422	30	15	37	15	1	709	80.1	7.36	110.55	15	cellular component movement;regulation of biological process;response to stimulus	cytoplasm;cytosol	protein binding	Pf00169, Pf00621	27237	ENSG00000130762.14	ARHGEF16	1			0
ARHGEF17	Homo sapiens	Rho guanine nucleotide exchange factor 17	113.9		78.1	90.7	86.5	140.9	210.9	184.7	137.9	100											210.9	Q96PE2	Rho guanine nucleotide exchange factor 17 OS=Homo sapiens GN=ARHGEF17 PE=1 SV=1	0.002	6.391	3	3	6	3	1	2063	221.5	6.29	6.84	3	cell organization and biogenesis;regulation of biological process	cytosol	protein binding	Pf00621	9828	ENSG00000110237.3	ARHGEF17	11			0
ARHGEF18	Homo sapiens	Rho guanine nucleotide exchange factor 18	117.3	128.1	143.6	161.8	182.9	150	198.2	155	183.2	100	94.8	131.5	64.5	105.1	100.7	43.7	78.8	77	84.5	100	198.2	Q6ZSZ5	Rho guanine nucleotide exchange factor 18 OS=Homo sapiens GN=ARHGEF18 PE=1 SV=3	0	28.661	13	9	18	7	1	1173	130.7	7.08	50.32	9	cell organization and biogenesis;regulation of biological process;response to stimulus	cytoplasm;cytoskeleton;cytosol;membrane		Pf00169, Pf00621	23370	ENSG00000104880.17	ARHGEF18	19			0
Arhgef18	Mus musculus	Rho guanine nucleotide exchange factor 18																					0	Q6P9R4	Rho guanine nucleotide exchange factor 18 OS=Mus musculus GN=Arhgef18 PE=1 SV=2	0.031	2.515	3	2	2	1	1	1021	114.3	6.21	4.6	2	cell organization and biogenesis;regulation of biological process;response to stimulus	cytoplasm;cytoskeleton;cytosol;membrane		Pf00169, Pf00621	102098	ENSMUSG00000004568.12	Arhgef18	8			0
ARHGEF2	Homo sapiens	Rho guanine nucleotide exchange factor 2	109.6	108.3	116.6	106.2	108.3	111.7	105.3	113.6	96.9	100	91.9	88.2	78.7	71.9	73.2	83.8	87.3	82.4	92.1	100	116.6	V9GYM8	Rho guanine nucleotide exchange factor 2 OS=Homo sapiens GN=ARHGEF2 PE=1 SV=1	0	71.508	24	20	50	20	1	1031	116	7.37	132.57	20	regulation of biological process;response to stimulus		metal ion binding	Pf00130, Pf00169, Pf00621, Pf07649		ENSG00000116584.17		1			0
ARHGEF39	Homo sapiens	Rho guanine nucleotide exchange factor 39																					0	Q8N4T4	Rho guanine nucleotide exchange factor 39 OS=Homo sapiens GN=ARHGEF39 PE=1 SV=1	0.016	3.108	9	2	2	2	1	335	38.3	9.64	5	2	regulation of biological process	membrane	protein binding	Pf00169, Pf00621	84904	ENSG00000137135.17	ARHGEF39	9			0
ARHGEF40	Homo sapiens	Rho guanine nucleotide exchange factor 40																					0	Q8TER5	Rho guanine nucleotide exchange factor 40 OS=Homo sapiens GN=ARHGEF40 PE=1 SV=3	0.002	6.974	2	2	3	2	1	1519	164.6	6.15	5.11	2	regulation of biological process	cytoplasm	protein binding	Pf00169, Pf00621	55701	ENSG00000165801.9	ARHGEF40	14			0
ARHGEF7	Homo sapiens	Isoform 5 of Rho guanine nucleotide exchange factor 7	100.8	99.8	110.5	102.1	92.5	97	93.2	97.2	94.6	100	111.1	104.9	114.7	117.9	110.1	124.5	109.6	105.6	105.1	100	124.5	Q14155-5	Isoform 5 of Rho guanine nucleotide exchange factor 7 OS=Homo sapiens GN=ARHGEF7	0	58.541	28	17	35	17	1	731	82.5	6.84	96.61	17	cell differentiation;cell organization and biogenesis;regulation of biological process;response to stimulus	cytosol;membrane;vacuole	protein binding	Pf00018, Pf00169, Pf00307, Pf00621, Pf07653, Pf14604	8874		ARHGEF7	13	Regulation of Actin Cytoskeleton; Integrin-mediated Cell Adhesion		0
ARID1A	Homo sapiens	AT-rich interactive domain-containing protein 1A	45.5	41.5	39.7	47.9	50	49.7	45.2	47.6	48.2	100	104.1	155.5	137.8	89.5	173.4	151.1	100.5	120.5	112.4	100	173.4	O14497	AT-rich interactive domain-containing protein 1A OS=Homo sapiens GN=ARID1A PE=1 SV=3	0	69.152	16	23	36	12	1	2285	241.9	6.7	100.79	23	cell differentiation;cell organization and biogenesis;metabolic process;regulation of biological process;response to stimulus;transport	nucleus	DNA binding;protein binding	Pf01388, Pf12031	8289	ENSG00000117713.18	ARID1A	1	Pathways Affected in Adenoid Cystic Carcinoma		6
ARID1A	Homo sapiens	AT-rich interactive domain-containing protein 1A																					0	A0A087WUV6	AT-rich interactive domain-containing protein 1A OS=Homo sapiens GN=ARID1A PE=1 SV=1	0	26.307	12	9	15	1	1	1141	121.7	9.25	32.94	9	cell organization and biogenesis	nucleus	DNA binding	Pf01388		ENSG00000117713.18		1	Pathways Affected in Adenoid Cystic Carcinoma		0
ARID1B	Homo sapiens	Isoform 3 of AT-rich interactive domain-containing protein 1B	117.5	132.3	118.5	114.8	124.9	105.6	121.1	137	123.7	100	118.3	96.3	92.2	102.1	95.7	101.6	116.4	118.8	119.9	100	137	Q8NFD5-3	Isoform 3 of AT-rich interactive domain-containing protein 1B OS=Homo sapiens GN=ARID1B	0	45.597	9	14	22	6	1	2289	241.3	6.67	57.55	14	cell communication;cell organization and biogenesis;metabolic process;regulation of biological process	cytosol;membrane	DNA binding;protein binding	Pf01388, Pf03153, Pf09770, Pf12031	57492	ENSG00000049618.22	ARID1B	6			2
Arid1b	Mus musculus	AT-rich interactive domain 1B (SWI-like)																					0	E9Q4N7	AT-rich interactive domain 1B (SWI-like) OS=Mus musculus GN=Arid1b PE=1 SV=1	0	27.865	6	9	14	1	1	2244	237.6	6.73	37.99	9	cell communication;cell organization and biogenesis	cytosol;membrane;nucleus	DNA binding	Pf01388, Pf12031	239985	ENSMUSG00000069729.13	Arid1b	17			0
ARID2	Homo sapiens	AT-rich interactive domain-containing protein 2	125.2	111.5	107	105.1	106.4	103.7	109.8	108	118.4	100	137.3	103.9	127	126.8	115.2	105.4	136.3	112.4	122.2	100	137.3	Q68CP9	AT-rich interactive domain-containing protein 2 OS=Homo sapiens GN=ARID2 PE=1 SV=2	0	55.526	11	16	26	16	1	1835	197.3	7.42	80.95	16	cell organization and biogenesis;cell proliferation;metabolic process;regulation of biological process	membrane;nucleus	DNA binding;metal ion binding;protein binding	Pf01388, Pf02257	196528	ENSG00000189079.15	ARID2	12			0
ARID3A	Homo sapiens	AT-rich interactive domain-containing protein 3A																					0	Q99856	AT-rich interactive domain-containing protein 3A OS=Homo sapiens GN=ARID3A PE=1 SV=2	0.021	2.815	3	1	1	1	1	593	62.9	4.91	3.24	1	metabolic process;regulation of biological process;response to stimulus	cytoplasm;cytosol;membrane;nucleus	DNA binding;protein binding	Pf01388	1820	ENSG00000116017.10	ARID3A	19			0
ARID4A	Homo sapiens	AT-rich interactive domain-containing protein 4A	123.2	109.4	129.9	97.4	101.4	72.3	89.2	101.4	111.2	100											129.9	P29374	AT-rich interactive domain-containing protein 4A OS=Homo sapiens GN=ARID4A PE=1 SV=3	0.005	4.452	3	4	4	1	1	1257	142.7	5.1	6.03	4	cell organization and biogenesis;metabolic process;regulation of biological process	cytosol;membrane;nucleus	catalytic activity;DNA binding	Pf00855, Pf01388, Pf08169, Pf11717	5926	ENSG00000032219.18	ARID4A	14			2
Arid4a	Mus musculus	AT-rich interactive domain 4A (RBP1-like)																					0	F8VPQ2	AT-rich interactive domain 4A (RBP1-like) OS=Mus musculus GN=Arid4a PE=1 SV=1	0.004	4.708	3	4	4	1	1	1261	142	5.07	6.03	4	cell organization and biogenesis;metabolic process;regulation of biological process	cytosol;membrane;nucleus	DNA binding	Pf00855, Pf01388, Pf08169, Pf11717	238247	ENSMUSG00000048118.17	Arid4a	12			0
ARID4B	Homo sapiens	AT-rich interactive domain-containing protein 4B	63.6	37.4	67.8	61.9	62.7	58.1	47.7	52.4	46	100	79.6	81.3	85.4	96.9	74.1	80.5	88.9	95.4	97.8	100	100	Q4LE39	AT-rich interactive domain-containing protein 4B OS=Homo sapiens GN=ARID4B PE=1 SV=2	0	22.321	8	8	11	7	1	1312	147.7	5.12	32.89	8	cell organization and biogenesis;metabolic process;regulation of biological process	cytoplasm;nucleus	catalytic activity;DNA binding;protein binding	Pf00855, Pf01388, Pf08169, Pf11717	51742	ENSG00000054267.21	ARID4B	1	Pathways Affected in Adenoid Cystic Carcinoma		1
ARIH1	Homo sapiens	E3 ubiquitin-protein ligase ARIH1	138.8	124.4	115.8	110.9	111.1	96.7	112.8	116.5	103.6	100	87	79.8	98	91.3	89.8	99.6	91.8	89.9	94.6	100	138.8	Q9Y4X5	E3 ubiquitin-protein ligase ARIH1 OS=Homo sapiens GN=ARIH1 PE=1 SV=2	0	37.673	23	11	22	11	1	557	64.1	5.08	55.5	11	metabolic process;regulation of biological process	cytoplasm;cytosol;nucleus	catalytic activity;metal ion binding;protein binding	Pf01485	25820	ENSG00000166233.14	ARIH1	15			0
ARIH2	Homo sapiens	E3 ubiquitin-protein ligase ARIH2	122.5	98.6	79.4	95.9	130.4	98	110.2	116.4	101.9	100	68.3	84.1	104.3	124.8	80.4	94.9	118.7	83.4	96.4	100	130.4	O95376	E3 ubiquitin-protein ligase ARIH2 OS=Homo sapiens GN=ARIH2 PE=1 SV=1	0	21.282	16	6	17	6	1	493	57.8	5.63	50.15	6	cell growth;cell proliferation;development;metabolic process;regulation of biological process	cytoplasm;nucleus	catalytic activity;metal ion binding;protein binding	Pf01485	10425	ENSG00000177479.19	ARIH2	3			0
ARL1	Homo sapiens	ADP-ribosylation factor-like protein 1	109.5	119.3	115.3	112.5	116.4	133	125.4	129.3	150.5	100	90.2	68.4	95.8	81.2	105.1	86.2	89.2	85.5	102.7	100	150.5	P40616	ADP-ribosylation factor-like protein 1 OS=Homo sapiens GN=ARL1 PE=1 SV=1	0	31.482	40	5	34	4	1	181	20.4	5.72	105.47	5	cell organization and biogenesis;metabolic process;regulation of biological process;response to stimulus;transport	cytoplasm;cytosol;Golgi;membrane	catalytic activity;enzyme regulator activity;metal ion binding;nucleotide binding;protein binding;signal transducer activity	Pf00025, Pf00071, Pf00503, Pf01926, Pf04670, Pf08477, Pf09439	400	ENSG00000120805.13	ARL1	12			1
ARL1	Homo sapiens	ADP-ribosylation factor-like protein 1																					0	F8VP63	ADP-ribosylation factor-like protein 1 OS=Homo sapiens GN=ARL1 PE=1 SV=1	0.004	4.847	45	2	5	1	1	64	7	8.57	12.7	2	regulation of biological process;response to stimulus		catalytic activity;nucleotide binding;protein binding;signal transducer activity	Pf00025, Pf00503		ENSG00000120805.13		12			0
ARL13B	Homo sapiens	ADP-ribosylation factor-like protein 13B											128.5	78.7	73.8	83.4	76	70.2	77.1	82.5	91.7	100	128.5	Q3SXY8	ADP-ribosylation factor-like protein 13B OS=Homo sapiens GN=ARL13B PE=1 SV=1	0.046	2.098	3	1	1	1	1	428	48.6	6.62	0	1	cell organization and biogenesis;cellular component movement;regulation of biological process;response to stimulus	membrane	catalytic activity;nucleotide binding;protein binding;signal transducer activity	Pf00009, Pf00025, Pf00071, Pf00503, Pf01926, Pf05890, Pf07946, Pf08477, Pf09439	200894	ENSG00000169379.15	ARL13B	3			0
ARL2	Homo sapiens	ADP-ribosylation factor-like protein 2	108.3	104.9	110.7	99.6	115.3	108.8	102.9	106.2	117.9	100	92.3	97.4	103.6	104	100.2	92.5	102	99.4	102.5	100	117.9	P36404	ADP-ribosylation factor-like protein 2 OS=Homo sapiens GN=ARL2 PE=1 SV=4	0	33.177	45	7	28	7	1	184	20.9	6.34	88.62	7	cell organization and biogenesis;regulation of biological process;response to stimulus	cytoplasm;cytoskeleton;cytosol;Golgi;mitochondrion;nucleus;organelle lumen	catalytic activity;enzyme regulator activity;nucleotide binding;protein binding;signal transducer activity	Pf00025, Pf00071, Pf00503, Pf01926, Pf04670, Pf08477, Pf09439	402	ENSG00000213465.7	ARL2	11			0
ARL2BP	Homo sapiens	ADP-ribosylation factor-like protein 2-binding protein											113.8	111.9	111.2	111.3	69.9	94.8	111.2	108	99.5	100	113.8	Q9Y2Y0	ADP-ribosylation factor-like protein 2-binding protein OS=Homo sapiens GN=ARL2BP PE=1 SV=1	0.001	11.877	17	2	6	2	1	163	18.8	4.35	13.29	2	regulation of biological process;response to stimulus	cytoplasm;cytoskeleton;cytosol;mitochondrion;nucleus;organelle lumen	enzyme regulator activity;protein binding	Pf11527	23568	ENSG00000102931.7	ARL2BP	16			0
ARL3	Homo sapiens	ADP-ribosylation factor-like protein 3	135	135	152.2	91.1	89.6	105.5	96.8	116.2	137	100	83.5	85.6	94.3	93.5	75.8	88.6	96.1	86	107.7	100	152.2	P36405	ADP-ribosylation factor-like protein 3 OS=Homo sapiens GN=ARL3 PE=1 SV=2	0	47.105	72	10	41	10	1	182	20.4	7.24	138.29	10	cell division;cell organization and biogenesis;cellular component movement;regulation of biological process;response to stimulus;transport	cytoplasm;cytoskeleton;Golgi;membrane;nucleus	catalytic activity;metal ion binding;nucleotide binding;protein binding;signal transducer activity	Pf00009, Pf00025, Pf00071, Pf00503, Pf01926, Pf04670, Pf08477, Pf09439	403	ENSG00000138175.8	ARL3	10			0
ARL6	Homo sapiens	Isoform 2 of ADP-ribosylation factor-like protein 6																					0	Q9H0F7-2	Isoform 2 of ADP-ribosylation factor-like protein 6 OS=Homo sapiens GN=ARL6	0.01	3.69	11	1	1	1	1	193	21.9	7.83	3.21	1	cell differentiation;cell organization and biogenesis;regulation of biological process;response to stimulus;transport	cytoplasm;cytosol;membrane	catalytic activity;metal ion binding;nucleotide binding;protein binding;signal transducer activity	Pf00025, Pf00071, Pf00503, Pf01926, Pf04670, Pf08477, Pf09439	84100		ARL6	3			0
ARL6IP1	Homo sapiens	ADP-ribosylation factor-like protein 6-interacting protein 1	161	144.1	117.3	87.3	94.9	104.1	105.7	95.8	93.7	100	101.3	108.3	89.7	106.6	92	89.4	100.5	110.6	89.1	100	161	Q15041	ADP-ribosylation factor-like protein 6-interacting protein 1 OS=Homo sapiens GN=ARL6IP1 PE=1 SV=2	0	22.879	26	4	21	4	1	203	23.3	9.32	53.41	4	cell death;cell organization and biogenesis;regulation of biological process;transport	cytoplasm;cytosol;endoplasmic reticulum;membrane	protein binding	Pf02453	23204	ENSG00000170540.14	ARL6IP1	16			0
ARL6IP4	Homo sapiens	Isoform 2 of ADP-ribosylation factor-like protein 6-interacting protein 4	121.9	125.5	116.7	117	109.3	104.1	106.8	112.4	116.5	100	99.4	104.2	105.3	87.6	119.3	105.1	81.6	96.3	110.4	100	125.5	Q66PJ3-2	Isoform 2 of ADP-ribosylation factor-like protein 6-interacting protein 4 OS=Homo sapiens GN=ARL6IP4	0	24.959	16	5	14	5	1	413	44.1	10.98	45.96	5	metabolic process	nucleus	protein binding;RNA binding	Pf10500	51329	ENSG00000182196.13	ARL6IP4	12			0
Arl6ip5	Mus musculus	PRA1 family protein 3											119.5	122.7	140.9	78.9	248.9	191.8	123.6	107.6	131.7	100	248.9	Q8R5J9	PRA1 family protein 3 OS=Mus musculus GN=Arl6ip5 PE=1 SV=2	0.002	6.884	13	3	10	1	1	188	21.5	9.61	24.44	3	regulation of biological process;response to stimulus;transport	cytoplasm;cytoskeleton;endoplasmic reticulum;membrane	protein binding	Pf03208	65106	ENSMUSG00000035199.6	Arl6ip5	6			0
ARL6IP5	Homo sapiens	PRA1 family protein 3	113.3	107.7	120.1	99.3	99.3	113.6	108.1	102	129.2	100	136.6	77.5	96.5	98.5	106	79.4	118.1	87.2	103.4	100	136.6	O75915	PRA1 family protein 3 OS=Homo sapiens GN=ARL6IP5 PE=1 SV=1	0	19.67	24	5	23	3	1	188	21.6	9.77	83.11	5	regulation of biological process;response to stimulus;transport	cytoplasm;cytoskeleton;endoplasmic reticulum;membrane	protein binding	Pf02990, Pf03208	10550	ENSG00000144746.6	ARL6IP5	3			2
ARL6IP6	Homo sapiens	ADP-ribosylation factor-like protein 6-interacting protein 6	107.1	102.7	147.7	112.8	133.1	75.4	75	98.2	133.7	100											147.7	Q8N6S5	ADP-ribosylation factor-like protein 6-interacting protein 6 OS=Homo sapiens GN=ARL6IP6 PE=1 SV=1	0.009	3.787	5	1	1	1	1	226	24.7	6.33	2.73	1		membrane		Pf15062	151188	ENSG00000177917.10	ARL6IP6	2			0
ARL8B	Homo sapiens	ADP-ribosylation factor-like protein 8B	113.8	108.8	113.2	101.3	105.6	100.4	107.4	113.8	113.2	100	106	96.9	103.2	101.4	116.6	94.4	103.5	96.6	89.3	100	116.6	Q9NVJ2	ADP-ribosylation factor-like protein 8B OS=Homo sapiens GN=ARL8B PE=1 SV=1	0	25.551	50	8	20	8	1	186	21.5	8.43	48.55	8	cell division;regulation of biological process;response to stimulus	cytoplasm;cytoskeleton;endosome;membrane;vacuole	catalytic activity;nucleotide binding;protein binding;signal transducer activity	Pf00025, Pf00071, Pf00503, Pf04670, Pf08477, Pf09439	55207	ENSG00000134108.12	ARL8B	3			0
Armc1	Mus musculus	Armadillo repeat-containing protein 1	113	109.8	121.5	115.2	103.4	106.9	103.2	117.1	118.3	100	100.6	90.1	109	122.3	113.8	95.2	96.4	109.2	98.8	100	122.3	Q9D7A8	Armadillo repeat-containing protein 1 OS=Mus musculus GN=Armc1 PE=1 SV=1	0	17.969	27	6	16	6	1	282	31.2	5.57	41.6	6	transport	mitochondrion;nucleus	metal ion binding;protein binding	Pf00514	74252	ENSMUSG00000027599.9	Armc1	3			0
ARMC10	Homo sapiens	Armadillo repeat-containing protein 10	126.9	81.6	131.7	48.3	105.4	60.3	105.9	52.6	120.3	100											131.7	Q8N2F6	Armadillo repeat-containing protein 10 OS=Homo sapiens GN=ARMC10 PE=1 SV=1	0.001	10.732	12	3	5	3	1	343	37.5	6.61	13.59	3	regulation of biological process	endoplasmic reticulum;membrane;mitochondrion		Pf04826	83787	ENSG00000170632.13	ARMC10	7			0
Armc10	Mus musculus	Armadillo repeat-containing protein 10																					0	Q9D0L7	Armadillo repeat-containing protein 10 OS=Mus musculus GN=Armc10 PE=1 SV=1	0.012	3.448	3	1	1	1	1	306	33.3	7.99	2.6	1	regulation of biological process	endoplasmic reticulum;membrane;mitochondrion		Pf04826	67211	ENSMUSG00000038525.16	Armc10	5			0
ARMC5	Homo sapiens	Armadillo repeat-containing protein 5																					0	J3KQ26	Armadillo repeat-containing protein 5 OS=Homo sapiens GN=ARMC5 PE=1 SV=1	0.003	5.257	8	3	3	3	1	1030	108	8.18	5.09	3		cytoplasm;cytosol	protein binding		79798	ENSG00000140691.16	ARMC5	16			0
ARMC6	Homo sapiens	Armadillo repeat-containing protein 6	126.6	117.9	102.8	126.4	124.2	115.3	102.3	104.1	100.9	100	95	93.2	85.8	117.5	90.1	84.9	90.7	98.4	86.5	100	126.6	Q6NXE6	Armadillo repeat-containing protein 6 OS=Homo sapiens GN=ARMC6 PE=1 SV=2	0	61.167	35	17	40	17	1	501	54.1	6.24	123.15	17	cell differentiation	cytosol	protein binding	Pf00514	93436	ENSG00000105676.13	ARMC6	19			0
ARMC8	Homo sapiens	Armadillo repeat-containing protein 8	38	39.7	78.2	34.5	52.3	62.7	68.5	80.3	48.2	100	90	96.4	97.7	125.4	113.7	93.9	121.1	98.3	109.2	100	125.4	Q8IUR7	Armadillo repeat-containing protein 8 OS=Homo sapiens GN=ARMC8 PE=1 SV=2	0.001	15.499	11	6	7	6	1	673	75.5	6.73	16.7	6	transport	extracellular;organelle lumen	protein binding	Pf01602	25852	ENSG00000114098.17	ARMC8	3			0
ARMC9	Homo sapiens	LisH domain-containing protein ARMC9																					0	A0A087X1I8	LisH domain-containing protein ARMC9 OS=Homo sapiens GN=ARMC9 PE=1 SV=1	0.019	2.94	1	1	1	1	1	818	91.8	6.2	2.16	1			protein binding		80210	ENSG00000135931.17	ARMC9	2			0
ARMCX2	Homo sapiens	Armadillo repeat-containing X-linked protein 2	133.9	110.5	116.4	174.2	133	116.3	93.8	101.5	103.3	100	70.4	82.7	60.2	60.2	92.6	73.3	52.2	77.9	54.2	100	174.2	Q7L311	Armadillo repeat-containing X-linked protein 2 OS=Homo sapiens GN=ARMCX2 PE=2 SV=1	0	22.008	10	6	12	6	1	632	65.6	8.53	33.61	6		membrane	protein binding	Pf00514, Pf04826, Pf09759	9823	ENSG00000184867.13	ARMCX2	X			0
ARMCX3	Homo sapiens	Armadillo repeat-containing X-linked protein 3	129.7	111.9	121	124.7	127	147.9	129.2	110.3	136.3	100	69.9	69.8	88.2	81.2	78.9	87.2	95.3	78.8	100.7	100	147.9	Q9UH62	Armadillo repeat-containing X-linked protein 3 OS=Homo sapiens GN=ARMCX3 PE=1 SV=1	0	46.23	32	11	34	11	1	379	42.5	8.37	97.57	11	regulation of biological process	membrane	protein binding	Pf04826, Pf09759	51566	ENSG00000102401.19	ARMCX3	X			0
ARMT1	Homo sapiens	Protein-glutamate O-methyltransferase	105.4	113.3	119.4	106.8	116.6	120.4	113.5	111.5	117.4	100	99.7	106.1	91.5	101.6	81.2	81.3	102.8	104.8	117.7	100	120.4	Q9H993	Protein-glutamate O-methyltransferase OS=Homo sapiens GN=ARMT1 PE=1 SV=1	0	42.879	36	11	35	11	1	441	51.1	5.76	128.74	11	metabolic process;regulation of biological process;response to stimulus		catalytic activity;protein binding	Pf01937	79624	ENSG00000146476.10	C6orf211; ARMT1	6			0
ARNT	Homo sapiens	Aryl hydrocarbon receptor nuclear translocator																					0	P27540	Aryl hydrocarbon receptor nuclear translocator OS=Homo sapiens GN=ARNT PE=1 SV=1	0.004	4.838	5	2	2	2	1	789	86.6	6.54	5.49	2	cell differentiation;metabolic process;regulation of biological process;response to stimulus	cytoplasm;nucleus	DNA binding;protein binding;receptor activity;signal transducer activity	Pf00010, Pf00989, Pf08447, Pf11267, Pf13426, Pf14598	405	ENSG00000143437.20	ARNT	1	Aryl Hydrocarbon Receptor Pathway; Angiogenesis; Photodynamic therapy-induced HIF-1 survival signaling; Aryl Hydrocarbon Receptor	HIF-1 signaling pathway; Chemical carcinogenesis; Pathways in cancer; Renal cell carcinoma	0
ARPC1A	Homo sapiens	Actin-related protein 2/3 complex subunit 1A	121.1	109.3	130.5	122.4	115.1	133.4	110.4	110.4	135.4	100	127.1	69.2	82.2	81.1	85.4	69.1	110.1	87.7	90.1	100	135.4	Q92747	Actin-related protein 2/3 complex subunit 1A OS=Homo sapiens GN=ARPC1A PE=1 SV=2	0	32.798	33	11	26	10	1	370	41.5	8.18	71.56	11	cell organization and biogenesis;regulation of biological process;response to stimulus	cytoplasm;cytoskeleton;cytosol	protein binding	Pf00400	10552	ENSG00000241685.9	ARPC1A	7	Pathogenic Escherichia coli infection	Bacterial invasion of epithelial cells; Pathogenic Escherichia coli infection; Fc gamma R-mediated phagocytosis; Salmonella infection; Shigellosis; Regulation of actin cytoskeleton; Endocytosis	0
ARPC1B	Homo sapiens	Actin-related protein 2/3 complex subunit 1B	90.5	128.4	117.4	124.8	130.4	162.4	133.1	124	115.7	100	54.4	80.9	109.6	84.8	101.4	82.2	33.7	41.7	81.9	100	162.4	O15143	Actin-related protein 2/3 complex subunit 1B OS=Homo sapiens GN=ARPC1B PE=1 SV=3	0	36.063	39	11	32	1	1	372	40.9	8.35	91.37	11	cell organization and biogenesis;cellular component movement;regulation of biological process;response to stimulus	cytoplasm;cytoskeleton;cytosol	protein binding;structural molecule activity	Pf00400	10095	ENSG00000130429.12	ARPC1B	7	Microglia Pathogen Phagocytosis Pathway; Pathogenic Escherichia coli infection	Shigellosis; Regulation of actin cytoskeleton; Endocytosis; Bacterial invasion of epithelial cells; Pathogenic Escherichia coli infection; Fc gamma R-mediated phagocytosis; Salmonella infection	0
Arpc1b	Mus musculus	Actin-related protein 2/3 complex subunit 1B	108.2	112.7	97.4	122	124.8	112.6	121.4	125.8	116.9	100	118.5	81	98.4	81	106.3	93.8	82.9	75.8	77.2	100	125.8	Q91Z25	Actin-related protein 2/3 complex subunit 1B OS=Mus musculus GN=Arpc1b PE=1 SV=1	0	35.455	38	11	31	1	1	376	41.5	8.35	84.5	11	cell organization and biogenesis;regulation of biological process	cytoplasm;cytoskeleton	protein binding;structural molecule activity	Pf00400	11867	ENSMUSG00000029622.16	Arpc1b	5	Microglia Pathogen Phagocytosis Pathway		9
ARPC2	Homo sapiens	Actin-related protein 2/3 complex subunit 2	99.5	101.5	108	101.4	98.7	105.7	99.9	101.1	101.3	100	90	98.1	101.2	96.2	110.9	113.8	107.2	100.2	101.8	100	113.8	O15144	Actin-related protein 2/3 complex subunit 2 OS=Homo sapiens GN=ARPC2 PE=1 SV=1	0	71.671	64	21	71	2	1	300	34.3	7.36	201.94	21	cell organization and biogenesis;cellular component movement;regulation of biological process;response to stimulus	cytoplasm;cytoskeleton;cytosol;endosome;membrane	protein binding;structural molecule activity	Pf04045	10109	ENSG00000163466.15	ARPC2	2	Pathogenic Escherichia coli infection	Pathogenic Escherichia coli infection; Shigellosis; Regulation of actin cytoskeleton; Endocytosis; Fc gamma R-mediated phagocytosis; Salmonella infection; Bacterial invasion of epithelial cells	16
Arpc2	Mus musculus	Actin-related protein 2/3 complex subunit 2																					0	Q9CVB6	Actin-related protein 2/3 complex subunit 2 OS=Mus musculus GN=Arpc2 PE=1 SV=3	0	64.881	63	20	63	1	1	300	34.3	7.36	167.21	20	cell organization and biogenesis;regulation of biological process;response to stimulus	cell surface;cytoplasm;cytoskeleton;endosome;membrane	protein binding;structural molecule activity	Pf04045	76709	ENSMUSG00000006304.14	Arpc2	1		Regulation of actin cytoskeleton; Fc gamma R-mediated phagocytosis; Bacterial invasion of epithelial cells; Salmonella infection; Endocytosis	0
Arpc3	Mus musculus	Actin-related protein 2/3 complex subunit 3											87.6	148.4	167.7	69.1	270.7	236.5	107.6	143.6	109.4	100	270.7	Q9JM76	Actin-related protein 2/3 complex subunit 3 OS=Mus musculus GN=Arpc3 PE=1 SV=3	0	24.969	33	7	38	1	1	178	20.5	8.59	115.34	7	cell organization and biogenesis;regulation of biological process;response to stimulus	cytoplasm;cytoskeleton;membrane	protein binding;structural molecule activity	Pf04062	56378	ENSMUSG00000029465.14	Arpc3	5		Fc gamma R-mediated phagocytosis; Regulation of actin cytoskeleton; Bacterial invasion of epithelial cells; Salmonella infection; Endocytosis	0
ARPC3	Homo sapiens	Actin-related protein 2/3 complex subunit 3	100.8	105.4	106	99.3	103.7	109	108.3	106.5	116.6	100	88.5	86.7	97.5	94.9	98.5	105.9	101.8	95.5	105.8	100	116.6	O15145	Actin-related protein 2/3 complex subunit 3 OS=Homo sapiens GN=ARPC3 PE=1 SV=3	0	26.742	37	8	40	2	1	178	20.5	8.59	115.39	8	cell organization and biogenesis;cellular component movement;regulation of biological process;response to stimulus	cytoplasm;cytoskeleton;cytosol;membrane	protein binding;structural molecule activity	Pf04062	10094	ENSG00000111229.15	ARPC3	12	Pathogenic Escherichia coli infection	Pathogenic Escherichia coli infection; Regulation of actin cytoskeleton; Shigellosis; Bacterial invasion of epithelial cells; Salmonella infection; Endocytosis; Fc gamma R-mediated phagocytosis	6
ARPC4	Homo sapiens	Isoform 3 of Actin-related protein 2/3 complex subunit 4	111.5	119	108.9	111.8	117.2	127	115.5	118.9	122.2	100	80	85.4	97.8	89.2	112.6	103.9	87.9	93.6	94.5	100	127	P59998-3	Isoform 3 of Actin-related protein 2/3 complex subunit 4 OS=Homo sapiens GN=ARPC4	0	34.545	47	8	38	8	1	187	21.6	8.59	120.41	8	cell organization and biogenesis;regulation of biological process;response to stimulus	cytoskeleton;cytosol	protein binding;structural molecule activity	Pf05856	10093	ENSG00000241553.12	ARPC4	3	Pathogenic Escherichia coli infection		0
ARPC5	Homo sapiens	Actin-related protein 2/3 complex subunit 5	93.8	103.9	92.8	93.5	97.3	98.2	104.3	97.5	105.9	100	93.8	107	111.8	98.1	109.3	116.7	98.7	100.4	104.5	100	116.7	O15511	Actin-related protein 2/3 complex subunit 5 OS=Homo sapiens GN=ARPC5 PE=1 SV=3	0	37.849	65	7	33	7	1	151	16.3	5.67	100.72	7	cell organization and biogenesis;cellular component movement;regulation of biological process;response to stimulus;transport	cytoplasm;cytoskeleton;cytosol;endosome;extracellular;organelle lumen	protein binding;structural molecule activity	Pf04699	10092	ENSG00000162704.15	ARPC5	1	Regulation of Actin Cytoskeleton; Pathogenic Escherichia coli infection	Pathogenic Escherichia coli infection; Bacterial invasion of epithelial cells; Shigellosis; Salmonella infection; Endocytosis; Fc gamma R-mediated phagocytosis; Regulation of actin cytoskeleton	0
ARPC5L	Homo sapiens	Actin-related protein 2/3 complex subunit 5-like protein	121.3	106.2	117.7	101.1	117.4	133.2	113.6	115.5	113.6	100	85.3	86.6	94.3	87.1	86.7	97.9	97.4	94.5	97.4	100	133.2	Q9BPX5	Actin-related protein 2/3 complex subunit 5-like protein OS=Homo sapiens GN=ARPC5L PE=1 SV=1	0	27.229	62	8	19	4	1	153	16.9	6.6	54.04	8	cell organization and biogenesis;cellular component movement;regulation of biological process	cytoplasm;cytoskeleton	protein binding	Pf04699	81873	ENSG00000136950.13	ARPC5L	9	Pathogenic Escherichia coli infection	Regulation of actin cytoskeleton; Endocytosis; Fc gamma R-mediated phagocytosis; Salmonella infection; Shigellosis; Bacterial invasion of epithelial cells; Pathogenic Escherichia coli infection	4
Arpc5l	Mus musculus	Actin-related protein 2/3 complex subunit 5-like protein											57.8	88.4	29.6	43.9	91.2	104.3	32.7	46.4	46.5	100	104.3	Q9D898	Actin-related protein 2/3 complex subunit 5-like protein OS=Mus musculus GN=Arpc5l PE=1 SV=1	0	18.007	37	5	13	1	1	153	17	6.8	36.96	5	cell organization and biogenesis;cellular component movement;regulation of biological process	cytoplasm;cytoskeleton	protein binding	Pf04699	74192	ENSMUSG00000026755.14	Arpc5l	2		Regulation of actin cytoskeleton; Bacterial invasion of epithelial cells; Salmonella infection; Endocytosis; Fc gamma R-mediated phagocytosis	0
ARPIN	Homo sapiens	Isoform C15orf38-AP3S2 of Arpin	106	118.5	139.3	97.5	113.8	102.7	108.3	105.5	115.6	100	105.4	123.4	160.8	136.7	142.7	138.5	131.7	109.8	147	100	160.8	Q7Z6K5-2	Isoform C15orf38-AP3S2 of Arpin OS=Homo sapiens GN=ARPIN	0	23.029	24	9	11	6	1	394	43.9	5.3	22.16	9	transport			Pf01217, Pf10574	100526783; 348110; 10239	ENSG00000250021.7	C15orf38-AP3S2; C15orf38; ARPIN; AP3S2	15			1
ARPP19	Homo sapiens	cAMP-regulated phosphoprotein 19	127.2	91.3	103	148.8	114.7	118.2	126.1	105.8	98.5	100	128.3	82.2	89.3	63.3	75.5	87.5	63.5	79.6	68.9	100	148.8	H3BMD8	cAMP-regulated phosphoprotein 19 OS=Homo sapiens GN=ARPP19 PE=1 SV=1	0.001	16.18	39	5	16	4	1	131	14.5	8.31	34.2	5	cell division;cell organization and biogenesis;regulation of biological process;response to stimulus	cytoplasm	enzyme regulator activity;protein binding	Pf04667	10776	ENSG00000128989.10	ARPP19	15			0
Arrb1	Mus musculus	Beta-arrestin-1											67	102.5	59.2	77.7	82.1	68.5	44.7	73.1	50.5	100	102.5	J3QNU6	Beta-arrestin-1 OS=Mus musculus GN=Arrb1 PE=1 SV=1	0.001	7.25	12	3	4	2	1	419	47.1	6.55	10.82	3	cell death;regulation of biological process;response to stimulus	cytosol	enzyme regulator activity;protein binding	Pf00339, Pf02752		ENSMUSG00000018909.15		7			0
ARRB2	Homo sapiens	Isoform 4 of Beta-arrestin-2	82.7	124.7	120.9	95.1	78.7	103	91.7	78.1	97.1	100	180.9	169.1	190.4	142.9	241	209.5	161.4	151.7	163.6	100	241	P32121-4	Isoform 4 of Beta-arrestin-2 OS=Homo sapiens GN=ARRB2	0.002	6.967	10	3	4	2	1	430	48	7.69	8.66	3	cell organization and biogenesis;cellular component movement;metabolic process;regulation of biological process;response to stimulus;transport	cytoplasm;cytosol;membrane;nucleus	protein binding;structural molecule activity	Pf00339, Pf02752	409	ENSG00000141480.17	ARRB2	17	Myometrial Relaxation and Contraction Pathways; VEGFA-VEGFR2 Signaling Pathway; Calcium Regulation in the Cardiac Cell; Wnt Signaling Pathway Netpath; Chemokine signaling pathway; Corticotropin-releasing hormone signaling pathway; MAPK Signaling Pathway		1
ARSA	Homo sapiens	Arylsulfatase A	48	48	53.5	29	33.8	106	44.1	88.4	30	100	66.3	79.5	114	94.6	83.5	99.3	84.3	67.6	85	100	114	A0A0C4DFZ2	Arylsulfatase A OS=Homo sapiens GN=ARSA PE=1 SV=1	0.001	12.506	12	5	7	4	1	509	53.8	6.07	13.82	5	metabolic process;response to stimulus;transport	cytoplasm;endosome;extracellular;membrane;organelle lumen;vacuole	catalytic activity;metal ion binding;protein binding	Pf00884, Pf01663, Pf14707	410	ENSG00000100299.17	ARSA	22		Sphingolipid metabolism; Lysosome	1
Arsa	Mus musculus	Arylsulfatase A																					0	P50428	Arylsulfatase A OS=Mus musculus GN=Arsa PE=1 SV=2	0.003	5.202	8	2	3	1	1	506	53.7	5.87	7.97	2	metabolic process;response to stimulus	cytoplasm;endosome;membrane;vacuole	catalytic activity;metal ion binding	Pf00884, Pf07394, Pf14707	11883	ENSMUSG00000022620.14	Arsa	15		Sphingolipid metabolism; Lysosome	0
Arsb	Mus musculus	Arylsulfatase B	102.3	70.1	103.3	75.3	105.4	93.3	90.4	84.7	84.8	100	64.6	83.7	118.5	67	111.9	129.4	77.1	76.4	85.3	100	129.4	A0A0R4J138	Arylsulfatase B OS=Mus musculus GN=Arsb PE=1 SV=1	0.049	2.056	1	1	2	1	1	534	59.7	7.14	4.19	1	cellular component movement;metabolic process;regulation of biological process;response to stimulus	cell surface;endoplasmic reticulum;Golgi;mitochondrion;vacuole	catalytic activity;metal ion binding	Pf00884	11881	ENSMUSG00000042082.6	Arsb	13		Glycosaminoglycan degradation; Metabolic pathways; Lysosome	0
AS3MT	Homo sapiens	Arsenite methyltransferase	44.9	86.1	85.7	102.4	65	53.6	75.8	76.4	96.7	100	87.2	141.9	157.6	118	180.1	168.4	115.5	135.4	133.8	100	180.1	Q9HBK9	Arsenite methyltransferase OS=Homo sapiens GN=AS3MT PE=1 SV=3	0.002	5.76	5	2	3	2	1	375	41.7	6.2	8.82	2	metabolic process	cytoplasm;cytosol;mitochondrion	catalytic activity	Pf01135, Pf01209, Pf08241, Pf08242, Pf12847, Pf13489, Pf13649, Pf13659, Pf13847	57412	ENSG00000214435.7	AS3MT	10			0
Asah1	Mus musculus	Acid ceramidase											61.2	166	251.1	77.8	258.5	212.9	131.2	213.4	125.8	100	258.5	Q9WV54	Acid ceramidase OS=Mus musculus GN=Asah1 PE=1 SV=1	0.001	14.449	20	6	8	4	1	394	44.6	8.46	20.2	6	metabolic process;response to stimulus	vacuole	catalytic activity	Pf02275, Pf15508	11886	ENSMUSG00000031591.14	Asah1	8		Sphingolipid metabolism; Metabolic pathways; Sphingolipid signaling pathway; Lysosome	0
ASAH1	Homo sapiens	Isoform 2 of Acid ceramidase	89.5	86.5	114.5	102.4	111.6	132	98.1	100.6	125.3	100	101.8	97.2	84.6	95	123.1	125.8	112.9	114.6	128.8	100	132	Q13510-2	Isoform 2 of Acid ceramidase OS=Homo sapiens GN=ASAH1	0	37.26	31	10	22	8	1	411	46.5	7.85	62.81	10	metabolic process;transport	extracellular;organelle lumen	catalytic activity	Pf02275, Pf15508	427	ENSG00000104763.18	ASAH1	8	Sphingolipid Metabolism; Signal Transduction of S1P Receptor		2
ASAH1	Homo sapiens	Acid ceramidase																					0	A0A1B0GW30	Acid ceramidase OS=Homo sapiens GN=ASAH1 PE=4 SV=1	0.039	2.244	16	1	3	1	1	75	7.8	10.01	2.73	1						ENSG00000104763.18		8			0
ASAP1	Homo sapiens	Isoform 1 of Arf-GAP with SH3 domain, ANK repeat and PH domain-containing protein 1	134.7	128.8	129.6	123.9	127.2	141.6	128.9	125.9	122.3	100	88.3	83	84.3	60.1	113	59.9	88.8	84.3	71	100	141.6	Q9ULH1-2	Isoform 1 of Arf-GAP with SH3 domain, ANK repeat and PH domain-containing protein 1 OS=Homo sapiens GN=ASAP1	0.001	9.104	2	3	4	3	1	1132	125.8	7.52	9.44	3	cell organization and biogenesis;regulation of biological process	cytosol	enzyme regulator activity;metal ion binding;protein binding	Pf00018, Pf00023, Pf00169, Pf01412, Pf12796, Pf13637, Pf13857, Pf14604	50807		ASAP1	8	EGF/EGFR Signaling Pathway		0
ASAP2	Homo sapiens	Arf-GAP with SH3 domain, ANK repeat and PH domain-containing protein 2	69.7	136.2	114.5	171	156.1	114.4	124.4	102.8	62.5	100											171	O43150	Arf-GAP with SH3 domain, ANK repeat and PH domain-containing protein 2 OS=Homo sapiens GN=ASAP2 PE=1 SV=3	0.019	2.902	1	1	1	1	1	1006	111.6	6.68	1.91	1	regulation of biological process	cytoplasm;Golgi;membrane	enzyme regulator activity;metal ion binding;protein binding	Pf00018, Pf00023, Pf00169, Pf01412, Pf07653, Pf12796, Pf13637, Pf13857, Pf14604	8853	ENSG00000151693.9	ASAP2	2		Fc gamma R-mediated phagocytosis; Endocytosis	0
ASAP3	Homo sapiens	Arf-GAP with SH3 domain, ANK repeat and PH domain-containing protein 3	165.9	147.8	176.3	174.8	206.8	135.9	119.8	159.7	173.9	100											206.8	Q8TDY4	Arf-GAP with SH3 domain, ANK repeat and PH domain-containing protein 3 OS=Homo sapiens GN=ASAP3 PE=1 SV=1	0.039	2.25	1	1	2	1	1	903	99.1	6.4	1.67	1	cell death;cell differentiation;cell division;cell organization and biogenesis;cellular component movement;regulation of biological process;response to stimulus;transport	cytoplasm;cytosol;endosome;Golgi;membrane	catalytic activity;enzyme regulator activity;metal ion binding;nucleotide binding;protein binding	Pf00023, Pf00169, Pf01412, Pf09325, Pf12796, Pf13606, Pf13637, Pf13857	55616	ENSG00000282854.1; ENSG00000088280.18	ASAP3	1; CHR_HSCHR1_4_CTG3		Endocytosis; Fc gamma R-mediated phagocytosis	0
ASB3	Homo sapiens	Isoform 3 of Ankyrin repeat and SOCS box protein 3	78.4	115.2	111.6	126.8	117.9	117.4	77.9	94.7	104.5	100											126.8	Q9Y575-3	Isoform 3 of Ankyrin repeat and SOCS box protein 3 OS=Homo sapiens GN=ASB3	0.002	6.396	5	2	2	1	1	556	61.7	6.52	7.23	2	metabolic process;regulation of biological process;response to stimulus	cytoplasm;nucleus	catalytic activity;protein binding	Pf00023, Pf07525, Pf12796, Pf13606, Pf13637, Pf13857	100302652; 51130	ENSG00000270898.5	GPR75-ASB3; ASB3	2			1
Asb3	Mus musculus	Ankyrin repeat and SOCS box protein 3																					0	A0A0N4SV07	Ankyrin repeat and SOCS box protein 3 OS=Mus musculus GN=Asb3 PE=1 SV=1	0.002	5.765	6	2	2	1	1	564	62.4	6.62	6.74	2	metabolic process;regulation of biological process;response to stimulus		protein binding	Pf00023, Pf07525, Pf12796, Pf13606, Pf13637, Pf13857		ENSMUSG00000020305.13		11			0
ASB6	Homo sapiens	Ankyrin repeat and SOCS box protein 6	422	388	110.7	343	385.3	197.6	446	376.2	133.3	100	99.1	63	94	99.7	62.1	217.1	93.2	90.9	111	100	446	Q9NWX5	Ankyrin repeat and SOCS box protein 6 OS=Homo sapiens GN=ASB6 PE=1 SV=1	0.001	7.599	9	3	5	3	1	421	47.1	6.01	9.63	3	metabolic process;regulation of biological process;response to stimulus	cytoplasm;cytosol	protein binding	Pf00023, Pf07525, Pf12796, Pf13606, Pf13637, Pf13857	140459	ENSG00000148331.11	ASB6	9			0
ASB9	Homo sapiens	Ankyrin repeat and SOCS box protein 9											237	118.5	159.6	165.1	63	108.8	174.4	143.3	174.6	100	237	Q96DX5	Ankyrin repeat and SOCS box protein 9 OS=Homo sapiens GN=ASB9 PE=1 SV=1	0.001	13.173	26	4	5	4	1	294	31.8	6.98	18.72	4	metabolic process;regulation of biological process;response to stimulus	cytosol;mitochondrion	protein binding	Pf00023, Pf07525, Pf12796, Pf13606, Pf13637, Pf13857	140462	ENSG00000102048.15	ASB9	X			0
ASCC1	Homo sapiens	Isoform 2 of Activating signal cointegrator 1 complex subunit 1	99.5	103.4	117.7	132	123.7	106	106.2	112.9	117.7	100	104.7	134.1	86.3	106.7	116.1	128.8	120	116.7	116.6	100	134.1	Q8N9N2-2	Isoform 2 of Activating signal cointegrator 1 complex subunit 1 OS=Homo sapiens GN=ASCC1	0	20.441	15	6	15	5	1	357	41.2	5.53	42.23	6	metabolic process;regulation of biological process	nucleus	protein binding;RNA binding	Pf00013, Pf10469, Pf13014	51008	ENSG00000138303.17	ASCC1	10			1
Ascc1	Mus musculus	Activating signal cointegrator 1 complex subunit 1	84.5	95.7	99.6	94.4	119.8	101	113.8	92.3	101.1	100											119.8	Q9D8Z1	Activating signal cointegrator 1 complex subunit 1 OS=Mus musculus GN=Ascc1 PE=1 SV=1	0.01	3.638	4	2	3	1	1	356	41.3	6.54	6.76	2	metabolic process;regulation of biological process	nucleus	RNA binding	Pf00013, Pf10469, Pf13014	69090	ENSMUSG00000044475.14	Ascc1	10			0
ASCC2	Homo sapiens	Activating signal cointegrator 1 complex subunit 2	123.6	95	180.1	185.1	144.4	149.3	183	130.2	133.3	100	96.8	92.1	135	122.4	135.8	110.1	135.8	134.1	125.8	100	185.1	Q9H1I8	Activating signal cointegrator 1 complex subunit 2 OS=Homo sapiens GN=ASCC2 PE=1 SV=3	0	27.777	12	6	25	6	1	757	86.3	5.16	89.59	6	metabolic process;regulation of biological process	nucleus	protein binding	Pf02845	84164	ENSG00000100325.14	ASCC2	22			0
ASCC3	Homo sapiens	Activating signal cointegrator 1 complex subunit 3	117.2	111.7	108.1	121.5	122.8	123.9	115.6	110.6	120.1	100	120.9	85.7	83.4	93.9	95.7	83	101.2	88.2	79.1	100	123.9	Q8N3C0	Activating signal cointegrator 1 complex subunit 3 OS=Homo sapiens GN=ASCC3 PE=1 SV=3	0	93.265	17	30	52	30	1	2202	251.3	7.09	130.54	30	cell proliferation;metabolic process;regulation of biological process;response to stimulus	cytosol;membrane;nucleus	catalytic activity;nucleotide binding;protein binding;RNA binding	Pf00270, Pf00271, Pf02889, Pf13401	10973	ENSG00000112249.13	ASCC3	6	Mesodermal Commitment Pathway		0
Asf1a	Mus musculus	Histone chaperone ASF1A	133.8	120.9	132.6	124.4	110.2	128.5	110.1	97.7	115.1	100	106.6	70.6	72.4	83.4	74.1	89.2	90.3	91.8	78.8	100	133.8	Q9CQE6	Histone chaperone ASF1A OS=Mus musculus GN=Asf1a PE=1 SV=1	0	28.32	48	6	26	5	1	204	22.9	4.41	79.3	6	cell differentiation;cell organization and biogenesis;metabolic process;regulation of biological process;response to stimulus	nucleus	protein binding	Pf04729	66403	ENSMUSG00000019857.7	Asf1a	10			1
ASF1B	Homo sapiens	Histone chaperone ASF1B	93.2	83.7	90.8	93.3	95	83.6	88	72.1	85.8	100	150.9	97.6	103.1	121.9	104.2	88.1	94.6	113.9	82.7	100	150.9	Q9NVP2	Histone chaperone ASF1B OS=Homo sapiens GN=ASF1B PE=1 SV=1	0	25.857	42	5	25	4	1	202	22.4	4.56	69.88	5	cell differentiation;cell organization and biogenesis;development;metabolic process;regulation of biological process	chromosome;nucleus	protein binding	Pf04729	55723	ENSG00000105011.8	ASF1B	19			0
ASH1L	Homo sapiens	Histone-lysine N-methyltransferase ASH1L																					0	Q9NR48	Histone-lysine N-methyltransferase ASH1L OS=Homo sapiens GN=ASH1L PE=1 SV=2	0.002	6.639	1	4	6	3	1	2969	332.6	9.39	9.77	4	cell communication;cell organization and biogenesis;metabolic process;regulation of biological process	chromosome;Golgi;nucleus	catalytic activity;DNA binding;metal ion binding;protein binding	Pf00439, Pf00628, Pf00856, Pf01426	55870	ENSG00000116539.12	ASH1L	1	Histone Modifications	Tight junction; Lysine degradation	0
ASH2L	Homo sapiens	Set1/Ash2 histone methyltransferase complex subunit ASH2	92.2	94	92.8	90.6	93.9	94.5	94.7	79.9	82	100	98.5	107.2	111.7	112.9	106.2	104.1	111.4	109.4	113.3	100	113.3	Q9UBL3	Set1/Ash2 histone methyltransferase complex subunit ASH2 OS=Homo sapiens GN=ASH2L PE=1 SV=1	0	38.796	21	11	32	11	1	628	68.7	5.69	79.53	11	cell organization and biogenesis;metabolic process;regulation of biological process;response to stimulus	nucleus	catalytic activity;DNA binding;metal ion binding;protein binding	Pf00622	9070	ENSG00000129691.15	ASH2L	8			0
ASMTL	Homo sapiens	N-acetylserotonin O-methyltransferase-like protein	88.8	93.3	86.2	87	92.6	94.7	100.1	95.3	99.5	100	83.1	93.1	76	103.6	99.9	82.6	118.4	98.6	90	100	118.4	O95671	N-acetylserotonin O-methyltransferase-like protein OS=Homo sapiens GN=ASMTL PE=1 SV=3	0	45.827	28	12	18	12	1	621	68.8	6.07	53.73	12	metabolic process	cytoplasm;cytosol	catalytic activity;protein binding	Pf00891, Pf02545, Pf08241, Pf08242, Pf12847, Pf13649, Pf13659	8623	ENSG00000169093.15	ASMTL	X|Y; X			0
ASNA1	Homo sapiens	ATPase ASNA1	88.2	90.8	101.8	89.1	89.2	90.8	87.5	86.3	93.4	100	98.2	101.9	104.7	114.3	101.1	101.4	118.2	112.7	106.8	100	118.2	O43681	ATPase ASNA1 OS=Homo sapiens GN=ASNA1 PE=1 SV=2	0	37.691	41	9	27	9	1	348	38.8	4.91	78.54	9	transport	cytoplasm;endoplasmic reticulum;membrane;nucleus	catalytic activity;metal ion binding;nucleotide binding;protein binding;transporter activity	Pf02374	439	ENSG00000198356.11	ASNA1	19			0
ASNS	Homo sapiens	Asparagine synthetase [glutamine-hydrolyzing]	213.7	213	229.8	143.9	148	143.4	153.6	174.1	118.5	100	51.6	54.2	59.9	61	74.7	67.3	53.9	54.2	48.8	100	229.8	P08243	Asparagine synthetase [glutamine-hydrolyzing] OS=Homo sapiens GN=ASNS PE=1 SV=4	0	158.214	57	26	175	26	1	561	64.3	6.86	528.45	26	cell communication;metabolic process;regulation of biological process;response to stimulus	cytosol	catalytic activity;nucleotide binding;protein binding	Pf00310, Pf00733, Pf12481, Pf13522, Pf13537	440	ENSG00000070669.16	ASNS	7	Amino Acid metabolism; Photodynamic therapy-induced unfolded protein response	Alanine, aspartate and glutamate metabolism; Metabolic pathways	0
ASNSD1	Homo sapiens	Alternative protein ASNSD1	104.6	114.8	110.1	110	114.2	130.8	112.6	113.4	119	100	118.1	89.1	87.7	87.1	70.3	89	79.9	81.4	88.5	100	130.8	L0R819	Alternative protein ASNSD1 OS=Homo sapiens GN=ASNSD1 PE=1 SV=1	0	19.932	51	5	9	5	1	96	11.2	8.88	25.08	5						ENSG00000138381.9		2			0
ASNSD1	Homo sapiens	Asparagine synthetase domain-containing protein 1																					0	Q9NWL6	Asparagine synthetase domain-containing protein 1 OS=Homo sapiens GN=ASNSD1 PE=2 SV=2	0.012	3.401	2	1	4	1	1	643	72	6.83	4.87	1	metabolic process		catalytic activity;protein binding	Pf00733	54529	ENSG00000138381.9	ASNSD1	2			0
Asph	Mus musculus	Aspartyl/asparaginyl beta-hydroxylase											126.6	135.8	165.7	88.2	160.3	168.7	155.8	119.1	155.9	100	168.7	Q8BSY0	Aspartyl/asparaginyl beta-hydroxylase OS=Mus musculus GN=Asph PE=1 SV=1	0	62.023	29	18	35	5	1	741	83	5.08	98.59	18	cellular homeostasis;metabolic process;regulation of biological process;response to stimulus;transport	cytoplasm;endoplasmic reticulum;membrane	catalytic activity;metal ion binding;protein binding	Pf05118, Pf05279, Pf13414, Pf13428, Pf13432, Pf14559	65973	ENSMUSG00000028207.18	Asph	4			0
ASPH	Homo sapiens	Aspartyl/asparaginyl beta-hydroxylase	95.9	104.4	141.7	101.7	99	128.4	110.9	112.5	133	100	86.3	90.7	95.4	93.6	79.4	83.2	101.5	95.8	103.2	100	141.7	Q12797	Aspartyl/asparaginyl beta-hydroxylase OS=Homo sapiens GN=ASPH PE=1 SV=3	0	97.492	43	26	114	13	1	758	85.8	5.01	309.66	26	metabolic process;regulation of biological process;response to stimulus;transport	cytoplasm;endoplasmic reticulum;membrane;organelle lumen	catalytic activity;metal ion binding;protein binding;structural molecule activity	Pf05118, Pf05279, Pf13414, Pf13428, Pf13432, Pf14559	444	ENSG00000198363.17	ASPH	8			10
ASPHD1	Homo sapiens	Aspartate beta-hydroxylase domain-containing protein 1																					0	Q5U4P2	Aspartate beta-hydroxylase domain-containing protein 1 OS=Homo sapiens GN=ASPHD1 PE=1 SV=3	0.004	4.778	11	2	2	2	1	390	41.1	8.56	6.33	2	metabolic process	membrane	catalytic activity	Pf05118	253982	ENSG00000174939.10	ASPHD1	16			0
ASPM	Homo sapiens	Abnormal spindle-like microcephaly-associated protein	100.5	103.9	142.9	131.7	126.1	109.3	109	133.2	135.5	100	122.3	45	39.4	98.2	47.9	87.6	71.2	49.5	20.1	100	142.9	Q8IZT6	Abnormal spindle-like microcephaly-associated protein OS=Homo sapiens GN=ASPM PE=1 SV=2	0	23.666	3	9	13	9	1	3477	409.5	10.45	30.1	9	cell division;cell organization and biogenesis;cellular component movement;regulation of biological process	cytoplasm;cytoskeleton;nucleus	protein binding	Pf00307, Pf11971	259266	ENSG00000066279.17	ASPM	1			0
Aspn	Mus musculus	Asporin											90.9	117.9	178.1	101	101.8	247.7	142.7	103.3	183.5	100	247.7	Q99MQ4	Asporin OS=Mus musculus GN=Aspn PE=1 SV=1	0	58.435	36	12	25	12	1	373	42.5	8.57	77.85	12	regulation of biological process;response to stimulus;transport	cytoplasm;extracellular	enzyme regulator activity;metal ion binding;protein binding;transporter activity	Pf01462, Pf12799, Pf13855	66695	ENSMUSG00000021388.14	Aspn	13			0
ASPSCR1	Homo sapiens	Isoform 2 of Tether containing UBX domain for GLUT4	94.4	44	87.8	102.9	91.1	89.8	81.2	86.4	89.7	100											102.9	Q9BZE9-2	Isoform 2 of Tether containing UBX domain for GLUT4 OS=Homo sapiens GN=ASPSCR1	0.001	17.242	15	6	8	6	1	647	69.9	8.09	21.55	6	regulation of biological process;transport	cytosol;membrane	protein binding	Pf00789, Pf11470	79058	ENSG00000169696.15	ASPSCR1	17			0
Ass1	Mus musculus	Argininosuccinate synthase											99.6	95.9	134.7	92.7	192.2	186.9	123.4	108.7	110.6	100	192.2	P16460	Argininosuccinate synthase OS=Mus musculus GN=Ass1 PE=1 SV=1	0	87.192	50	20	169	3	1	412	46.6	8.22	498.1	20	metabolic process;regulation of biological process;response to stimulus	cytoplasm;cytosol;endoplasmic reticulum;membrane;mitochondrion;nucleus;vacuole	catalytic activity;nucleotide binding;protein binding;RNA binding	Pf00764, Pf03054, Pf06508	11898	ENSMUSG00000076441.9	Ass1	2	Alanine and aspartate metabolism	Biosynthesis of amino acids; Arginine biosynthesis; Metabolic pathways; Alanine, aspartate and glutamate metabolism	0
ASS1	Homo sapiens	Argininosuccinate synthase	110.4	116.8	149.8	91.9	93.1	100.8	119.2	110.7	99.7	100	100.3	82.7	108.7	135.7	125.3	98.4	103.3	81.5	83	100	149.8	P00966	Argininosuccinate synthase OS=Homo sapiens GN=ASS1 PE=1 SV=2	0	157.005	72	29	339	12	1	412	46.5	8.02	1168.63	29	metabolic process;regulation of biological process;response to stimulus	cytoplasm;cytosol;mitochondrion	catalytic activity;nucleotide binding;protein binding;RNA binding	Pf00764, Pf03054, Pf06508	445	ENSG00000130707.17	ASS1	9	Amino Acid metabolism; Alanine and aspartate metabolism; Urea cycle and metabolism of amino groups	Arginine biosynthesis; Biosynthesis of amino acids; Metabolic pathways; Alanine, aspartate and glutamate metabolism	17
Asxl1	Mus musculus	Putative Polycomb group protein ASXL1											63	75.4	60.6	57.3	71.8	67	88.3	53.3	60.3	100	100	P59598	Putative Polycomb group protein ASXL1 OS=Mus musculus GN=Asxl1 PE=1 SV=1	0.014	3.212	2	2	2	1	1	1514	162.6	5.99	0	2	cell organization and biogenesis;metabolic process;regulation of biological process;response to stimulus	nucleus	DNA binding;metal ion binding;protein binding	Pf05066, Pf13919, Pf13922	228790	ENSMUSG00000042548.13	Asxl1	2			0
ASXL1	Homo sapiens	Putative Polycomb group protein ASXL1																					0	Q8IXJ9	Putative Polycomb group protein ASXL1 OS=Homo sapiens GN=ASXL1 PE=1 SV=3	0.016	3.09	1	2	2	1	1	1541	165.3	6.21	2.2	2	cell organization and biogenesis;metabolic process;regulation of biological process;response to stimulus	nucleus	DNA binding;metal ion binding;protein binding	Pf05066, Pf13919, Pf13922	171023		ASXL1	20			0
ASXL2	Homo sapiens	Putative Polycomb group protein ASXL2	85.4	141.2	129.7	186.6	169.8	134.4	179.4	161.5	181.1	100											186.6	Q76L83	Putative Polycomb group protein ASXL2 OS=Homo sapiens GN=ASXL2 PE=1 SV=1	0.012	3.403	1	1	2	1	1	1435	153.7	8.81	3.16	1	metabolic process;regulation of biological process	nucleus	DNA binding;metal ion binding;protein binding	Pf05066, Pf13919, Pf13922	55252	ENSG00000143970.16	ASXL2	2			0
ATAD1	Homo sapiens	ATPase family AAA domain-containing protein 1	160.3	150	101.2	133.2	123.3	100	128.7	117.4	93	100	77.7	80.9	83	89.5	78.8	95.2	79	77	81.9	100	160.3	Q8NBU5	ATPase family AAA domain-containing protein 1 OS=Homo sapiens GN=ATAD1 PE=1 SV=1	0	45.949	28	8	49	8	1	361	40.7	6.9	159.69	8	cell organization and biogenesis;metabolic process;regulation of biological process;response to stimulus	membrane;mitochondrion;nucleus	catalytic activity;nucleotide binding;RNA binding	Pf00004, Pf00910, Pf01078, Pf05496, Pf06068, Pf07724, Pf07726, Pf13173, Pf13191, Pf13207, Pf13479	84896	ENSG00000283024.1; ENSG00000138138.13	ATAD1	10; CHR_HG2334_PATCH			0
ATAD2	Homo sapiens	ATPase family AAA domain-containing protein 2	113.4	115.2	117.1	109.3	114.7	100.1	106.1	107.7	107.9	100	82.9	91.3	88.3	86.2	105.6	92.4	90.8	92.4	92.2	100	117.1	Q6PL18	ATPase family AAA domain-containing protein 2 OS=Homo sapiens GN=ATAD2 PE=1 SV=1	0	84.283	26	24	45	24	1	1390	158.5	6.32	122.26	24	cell organization and biogenesis;metabolic process;regulation of biological process	nucleus	catalytic activity;nucleotide binding;protein binding	Pf00004, Pf00439, Pf07724, Pf13191, Pf13401	29028	ENSG00000156802.12	ATAD2	8	Gastric cancer network 2		0
ATAD3A	Homo sapiens	Isoform 2 of ATPase family AAA domain-containing protein 3A	98	94.3	97.9	104.7	104.3	108.9	98.8	98.9	108.5	100	105.4	90.1	89.8	109.7	91.5	83.7	105.5	102.9	96.4	100	109.7	Q9NVI7-2	Isoform 2 of ATPase family AAA domain-containing protein 3A OS=Homo sapiens GN=ATAD3A	0	149.978	58	32	150	14	1	586	66.2	9.25	461.77	32	cell growth;regulation of biological process	membrane;mitochondrion	catalytic activity;nucleotide binding;RNA binding	Pf00004, Pf00910, Pf01078, Pf05707, Pf06745, Pf07728, Pf12037, Pf13207, Pf13401	55210	ENSG00000197785.13	ATAD3A	1			14
ATAD3B	Homo sapiens	ATPase family AAA domain-containing protein 3B	122.7	108.2	109.9	145.6	147.8	117.1	139.9	142	127.6	100	70.6	64.9	80.1	81.7	70.7	66.1	82.8	74.1	75.4	100	147.8	Q5T9A4	ATPase family AAA domain-containing protein 3B OS=Homo sapiens GN=ATAD3B PE=1 SV=1	0	97.769	53	28	88	10	1	648	72.5	9.2	242.5	28	transport	membrane;mitochondrion	catalytic activity;nucleotide binding;RNA binding	Pf00004, Pf00910, Pf01078, Pf05707, Pf07726, Pf07728, Pf12037, Pf13207, Pf13401	83858	ENSG00000160072.19	ATAD3B	1			0
ATAD5	Homo sapiens	ATPase family AAA domain-containing protein 5	104.7	94.5	95.9	131.7	105	107.5	115.2	116.3	111.3	100	78.4	98.7	110.5	98.7	115.3	86.6	88.5	135.7	92.1	100	135.7	Q96QE3	ATPase family AAA domain-containing protein 5 OS=Homo sapiens GN=ATAD5 PE=1 SV=4	0	22.794	7	11	14	11	1	1844	207.4	9.19	29.9	11	regulation of biological process;response to stimulus	nucleus	nucleotide binding	Pf00004	79915	ENSG00000176208.8	ATAD5	17			0
ATAT1	Homo sapiens	Alpha-tubulin N-acetyltransferase 1																					0	Q5SQI0	Alpha-tubulin N-acetyltransferase 1 OS=Homo sapiens GN=ATAT1 PE=1 SV=1	0.014	3.178	4	1	1	1	1	421	46.8	9.95	2.34	1	cell organization and biogenesis;metabolic process;regulation of biological process	cytoplasm;cytoskeleton;cytosol;Golgi;membrane	catalytic activity	Pf00583, Pf05301	79969	ENSG00000235658.8; ENSG00000229061.8; ENSG00000231257.8; ENSG00000223752.8; ENSG00000206488.10; ENSG00000137343.17; ENSG00000234549.8	ATAT1	6; CHR_HSCHR6_MHC_MANN_CTG1; CHR_HSCHR6_MHC_DBB_CTG1; CHR_HSCHR6_MHC_MCF_CTG1; CHR_HSCHR6_MHC_COX_CTG1; CHR_HSCHR6_MHC_QBL_CTG1; CHR_HSCHR6_MHC_SSTO_CTG1			0
ATE1	Homo sapiens	Isoform ATE1-2 of Arginyl-tRNA--protein transferase 1	99.6	98.8	69.8	121.7	98.3	74.3	127.4	90.7	67.5	100	136.3	73.5	77	102.3	82.4	90.6	99.7	66.1	85.7	100	136.3	O95260-2	Isoform ATE1-2 of Arginyl-tRNA--protein transferase 1 OS=Homo sapiens GN=ATE1	0	20.968	19	7	10	2	1	518	59	7.02	31.49	7	metabolic process	cytoplasm;nucleus	catalytic activity;protein binding	Pf04376, Pf04377	11101	ENSG00000107669.17	ATE1	10			5
ATE1	Homo sapiens	Arginyl-tRNA--protein transferase 1																					0	B4DK25	Arginyl-tRNA--protein transferase 1 OS=Homo sapiens GN=ATE1 PE=1 SV=1	0	17.836	23	7	10	2	1	403	45.8	6.79	24.06	7	metabolic process	cytoplasm;nucleus	catalytic activity;protein binding	Pf04377	11101	ENSG00000107669.17	ATE1	10			0
Ate1	Mus musculus	Arginyl-tRNA--protein transferase 1																					0	A0A1L1SQ41	Arginyl-tRNA--protein transferase 1 OS=Mus musculus GN=Ate1 PE=1 SV=1	0.008	3.943	4	2	4	1	1	559	64.1	7.8	9.04	2	metabolic process	cytoplasm;nucleus	catalytic activity;protein binding	Pf04376, Pf04377	11907	ENSMUSG00000030850.17	Ate1	7			0
ATF1	Homo sapiens	Cyclic AMP-dependent transcription factor ATF-1	134.4	129.6	120.6	127.1	128.8	123.7	136.2	130.6	108	100	107.8	89.4	95.5	100.1	82.1	75.2	82.2	94.8	96.3	100	136.2	P18846	Cyclic AMP-dependent transcription factor ATF-1 OS=Homo sapiens GN=ATF1 PE=1 SV=2	0.001	14.292	18	4	13	2	1	271	29.2	8.37	38.29	4	cell organization and biogenesis;metabolic process;regulation of biological process;response to stimulus	nucleus	DNA binding;protein binding	Pf00170, Pf02173	466	ENSG00000123268.8	ATF1	12	Integrated Cancer pathway; Serotonin Receptor 4/6/7 and NR3C Signaling; Myometrial Relaxation and Contraction Pathways; Interleukin-11 Signaling Pathway; EGF/EGFR Signaling Pathway	Transcriptional misregulation in cancer; Aldosterone synthesis and secretion; HTLV-I infection	0
ATF2	Homo sapiens	Cyclic AMP-dependent transcription factor ATF-2	111.2	124.1	97.2	75.2	114.7	59.4	108.6	86	87.8	100											124.1	P15336	Cyclic AMP-dependent transcription factor ATF-2 OS=Homo sapiens GN=ATF2 PE=1 SV=4	0.039	2.232	2	1	1	1	1	505	54.5	7.88	1.88	1	cell differentiation;cell organization and biogenesis;metabolic process;regulation of biological process;response to stimulus	cytoplasm;membrane;mitochondrion;nucleus	catalytic activity;DNA binding;metal ion binding;protein binding	Pf00170, Pf03131, Pf07716	1386	ENSG00000115966.16	ATF2	2	IL-4 Signaling Pathway; TGF-beta Signaling Pathway; IL-1 signaling pathway; B Cell Receptor Signaling Pathway; Focal Adhesion-PI3K-Akt-mTOR-signaling pathway; Structural Pathway of Interleukin 1 (IL-1); AGE/RAGE pathway; p38 MAPK Signaling Pathway; MAPK Signaling Pathway; Myometrial Relaxation and Contraction Pathways; T-Cell antigen Receptor (TCR) Signaling Pathway; DNA IR-Double Strand Breaks (…	Aldosterone synthesis and secretion; Insulin secretion; Amphetamine addiction; Alcoholism; HTLV-I infection; Epstein-Barr virus infection; TNF signaling pathway; Longevity regulating pathway; Adrenergic signaling in cardiomyocytes; Viral carcinogenesis; Influenza A; MAPK signaling pathway; Cocaine addiction; cGMP-PKG signaling pathway; Thyroid hormone synthesis; Hepatitis B; PI3K-Akt signaling pa…	0
ATF6	Homo sapiens	Cyclic AMP-dependent transcription factor ATF-6 alpha	38.1	52.2	60.2	61.4	52.2	103.7	56.9	81.2	93.3	100	50	64.8	77.3	29.2	92	69.9	24.9	44.4	84.9	100	103.7	P18850	Cyclic AMP-dependent transcription factor ATF-6 alpha OS=Homo sapiens GN=ATF6 PE=1 SV=3	0.002	5.654	4	2	3	2	1	670	74.5	8.22	7.15	2	metabolic process;regulation of biological process;response to stimulus	cytosol;endoplasmic reticulum;Golgi;membrane;nucleus	DNA binding;protein binding	Pf00170, Pf03131, Pf06156, Pf07716	22926	ENSG00000118217.5	ATF6	1	Photodynamic therapy-induced unfolded protein response; Alzheimers Disease; VEGFA-VEGFR2 Signaling Pathway; Sterol Regulatory Element-Binding Proteins (SREBP) signalling	Protein processing in endoplasmic reticulum; Alzheimer's disease	0
ATF6B	Homo sapiens	Cyclic AMP-dependent transcription factor ATF-6 beta																					0	Q99941	Cyclic AMP-dependent transcription factor ATF-6 beta OS=Homo sapiens GN=ATF6B PE=1 SV=2	0.002	6.204	4	1	2	1	1	703	76.7	6.27	6.1	1	metabolic process;regulation of biological process;response to stimulus	endoplasmic reticulum;Golgi;membrane;nucleus	DNA binding;protein binding	Pf00170, Pf07716	1388	ENSG00000228628.8; ENSG00000234539.9; ENSG00000213676.10; ENSG00000168468.12	ATF6B	6; CHR_HSCHR6_MHC_MCF_CTG1; CHR_HSCHR6_MHC_COX_CTG1; CHR_HSCHR6_MHC_DBB_CTG1	Focal Adhesion-PI3K-Akt-mTOR-signaling pathway; G1 to S cell cycle control; Myometrial Relaxation and Contraction Pathways	Amphetamine addiction; PI3K-Akt signaling pathway; Cocaine addiction; Protein processing in endoplasmic reticulum; TNF signaling pathway; Estrogen signaling pathway; Thyroid hormone synthesis; Viral carcinogenesis; Insulin secretion; Longevity regulating pathway; cGMP-PKG signaling pathway; Alcoholism; Hepatitis B; Aldosterone synthesis and secretion; Dopaminergic synapse; Adrenergic signaling in…	0
[truncated: 8,088 more rows]

## Sheet: S7
Table S7. 318 significantly changed proteins in HeLa-Ss cells with up and down expression of SHMT2 by TMT MS analysis Protein amount expresssed relative to paired control sample and Log2 transformed
			Protein amount relative to control (Log2)
[truncated: 319 more rows]

## Sheet: S8
Table S8. 241 significantly changed proteins in HeLa-Ss tumors with up and down expression of SHMT2 by TMT MS analysis Protein amount expresssed relative to mean of controls (Log2)
[truncated: 243 more rows]

[truncated: 7 more sheets: S9, S10, S11, S12, S13, S14, S15]
